# Supplementary material for: Species that require long-day conditions to flower are not advancing their flowering phenology as fast as species without photoperiod requirements
Source: Ann Bot. 2024 Jul 31;135(1-2):113–24. doi: 10.1093/aob/mcae121 (PMC11979757; doi:10.1093/aob/mcae121)
Supplement: mcae121_suppl_Supplementary_Materials [file mcae121_suppl_supplementary_materials.zip]

Archive with 3 entries (3 files):
- mcae121_Supplementary_methods_data_S1-6.docx
- mcae121_Supplementary_data_table_S1.csv
- mcae121_Supplementary_data_table_S2.csv
