# Supplementary material for: Species that require long-day conditions to flower are not advancing their flowering phenology as fast as species without photoperiod requirements
Source: Ann Bot. 2024 Jul 31;135(1-2):113–24. doi: 10.1093/aob/mcae121 (PMC11979757; doi:10.1093/aob/mcae121)
Supplement: mcae121_suppl_Supplementary_Materials [file mcae121_suppl_supplementary_materials.zip › mcae121_Supplementary_data_table_S1.csv]

species	photoperiodism	cultivar	reference	notes	sensitivity_yn	order
Viola x wittrockiana	ld		adams et al 1997		TRUE	1
Hamelia patens	ld		armitage 1995		TRUE	1
Anchusa capensis	ld		armitage and garner 1999		TRUE	1
Arabis blepharophylla	na		armitage and garner 1999		FALSE	1
Catananche caerulea	ld		armitage and garner 1999		TRUE	1
Gypsophila repens	ld		armitage and garner 1999		TRUE	1
Myosotis scorpioides	na		armitage and garner 1999		FALSE	1
Celosia cristata	sd	cockscomb cv bombay	baloch et al 2013		TRUE	1
Helianthus	sd	sunflower cv elf	baloch et al 2013		TRUE	1
Tagetes erecta	sd	african marigold cv crush	baloch et al 2013		TRUE	1
Dalea foliosa	ld	some hybrids	baskin and baskin 1998		TRUE	1
Ipomoea nil	sd		basset et al 1991		TRUE	1
Salvia occidentalis	sd		bhargava 1965		TRUE	1
Festuca rubra	na		bommer 1961	ref	FALSE	1
Lolium perenne	sd		bommer 1961	ref	TRUE	1
Rhipsalidopsis gaertneri	sld	crimson giant	boyle 1991		TRUE	1
Panicum virgatum	sd		castro et al 2011	but weakly so	TRUE	1
Calluna vulgaris	ld		chouard 1946		TRUE	1
Caryopteris incana	ld		chouard 1946	Caryopteris mastacanthus	TRUE	2
Fragaria vesca	na		chouard 1946		FALSE	1
Ribes rubrum	ld		chouard 1946		TRUE	1
Syringa vulgaris	na		chouard 1946		FALSE	1
Succisa pratensis	sd		chouard 1960	Scabiosa succisa	TRUE	1
Lemna gibba	ld		cleland and briggs 1967		TRUE	1
Agrostis alba	sd		cooper and calder 1964		TRUE	1
Agrostis canina	sd		cooper and calder 1964		TRUE	1
Agrostis tenuis	na		cooper and calder 1964		FALSE	1
Aira praecox	na		cooper and calder 1964		FALSE	1
Alopecurus myosuroides	sd		cooper and calder 1964	Alopecurus agrestis	TRUE	1
Arrhenatherum elatius	na		cooper and calder 1964		FALSE	1
Brachypodium pinnatum	na		cooper and calder 1964		FALSE	1
Brachypodium sylvaticum	na		cooper and calder 1964		FALSE	1
Briza media	na		cooper and calder 1964		FALSE	1
Bromus erectus	sd		cooper and calder 1964		TRUE	1
Bromus racemosus	na		cooper and calder 1964		FALSE	1
Bromus rubens	na		cooper and calder 1964		FALSE	1
Bromus secalinus	na		cooper and calder 1964		FALSE	1
Ceratochloa unioloides	na		cooper and calder 1964		FALSE	1
Cynosurus cristatus	na		cooper and calder 1964		FALSE	1
Festuca gigantea	na		cooper and calder 1964		FALSE	1
Festuca ovina	na		cooper and calder 1964		FALSE	1
Festuca pratensis	na		cooper and calder 1964		FALSE	1
Holcus lanatus	na		cooper and calder 1964		FALSE	1
Hordeum marinum	na		cooper and calder 1964		FALSE	1
Lagurus ovatus	na		cooper and calder 1964		FALSE	1
Lilium multiforum	sd		cooper and calder 1964		TRUE	1
Lilium perenne	na		cooper and calder 1964		FALSE	1
Lolium multiflorum	na		cooper and calder 1964	Lolium westerwoldicum	FALSE	1
Phalaris arundinacea	na		cooper and calder 1964		FALSE	1
Phalaris minor	na		cooper and calder 1964		FALSE	1
Phalaris aquatica	na		cooper and calder 1964	Phalaris tuberosa	FALSE	1
Phalaris canariensis	na		cooper and calder 1964		FALSE	1
Phleum pratense	sd		cooper and calder 1964	Phleum nodosum	TRUE	1
Phleum pratense	ld		cooper and calder 1964		TRUE	2
Poa alpina	na		cooper and calder 1964		FALSE	1
Poa nemoralis	na		cooper and calder 1964		FALSE	1
Poa palustris	na		cooper and calder 1964		FALSE	1
Poa trivialis	na		cooper and calder 1964		FALSE	1
Polypogon monspeliensis	na		cooper and calder 1964		FALSE	1
Heliconia wagneriana	sd		criley 1997		TRUE	1
Kalanchoe glaucescens	sd		currey and erwin 2010		TRUE	1
Kalanchoe manginii	sd		currey and erwin 2010		TRUE	1
Kalanchoe uniflora	sd		currey and erwin 2010		TRUE	1
Coreopsis lanceolata	ld	early sunrise	damann and lyons 1993		TRUE	1
Mimulus guttatus	ld		friedman and willis 2013		TRUE	1
Bougainvillea glabra	sd		garner and allard 1923		TRUE	1
Ipomoea alba	sd		garner and allard 1923		TRUE	1
Calystegia sepium	ld		garner and allard 1923	Convolvulus sepium	TRUE	1
Calystegia tricolor	ld		garner and allard 1923	Convolvulus tricolor	TRUE	1
Cosmos sulphureus	sd		garner and allard 1923		TRUE	1
Macrotyloma uniflorum	sd	kulthi bean	garner and allard 1923	Dolichos biflorus	TRUE	1
Euphorbia heterophylla	sd		garner and allard 1923	early flowering, but no viable seed!	TRUE	1
Helianthus angustifolius	sd		garner and allard 1923		TRUE	1
Helianthus giganteus	sd		garner and allard 1923		TRUE	1
Hibiscus sabdariffa	sd		garner and allard 1923		TRUE	1
Hibiscus syriacus	ld		garner and allard 1923		TRUE	1
Holcus halapensis	sd		garner and allard 1923	shows flowering requirement differences based on point of origin	TRUE	1
Impatiens capensis	sd	Impatiens biflora	garner and allard 1923		TRUE	1
Ipomoea hederacea	sd	morning glory	garner and allard 1923		TRUE	1
Ipomoea setosa	sd	brazillian morning glory	garner and allard 1923		TRUE	1
Liatris pilosa	ld		garner and allard 1923	Liatris graminifolia	TRUE	1
Malvaviscus conzattii	na		garner and allard 1923		FALSE	1
Polyganum sp	sd	smartweed	garner and allard 1923		TRUE	1
Ipomoea quamoclit	sd		garner and allard 1923	Quamoclit pennata	TRUE	1
Rumex acetosella	ld		garner and allard 1923		TRUE	1
Tithonia rotundifolia	sd		garner and allard 1923		TRUE	1
Viola papilionacea	na		garner and allard 1923		FALSE	1
Camellia wabisuke	sd		guo et al 1993		TRUE	1
Spergularia diandra	ld		gutterman 1997		TRUE	1
Anoectochilus roxburghii	ld		han et al 2020	added in update	TRUE	1
Cerastium regelii	sd	hybrid	heide 1990		TRUE	1
Phippsia algida	ld		heide 1992		TRUE	1
Agrostis capillaris	na		heide 1994		FALSE	1
Bromus inermis	sd		heide 1994		TRUE	1
Deschampsia cespitosa	yes		heide 1994	Deschampsia alpina	TRUE	1
Deschampsia flexuosa	yes		heide 1994		TRUE	1
Festuca vivpara	na		heide 1994		FALSE	1
Phleum alpinium var calcareus	na		heide 1994		FALSE	1
Carex arctogena	na		heide 2002	sd under high temperature	FALSE	1
Carex canescens	na		heide 2002	norwegian population, australian and chilean population are sd	FALSE	1
Carex echinata	sd		heide 2002	australian and norwegian population	TRUE	1
Carex lachenalii	na		heide 2002	sd under high temperature	FALSE	1
Carex macloviana	na		heide 2002	sd under high temperature	FALSE	1
Carex magellanica	na		heide 2002	sd under high temperature	FALSE	1
Carex maritima	na		heide 2002	sd under high temperature	FALSE	1
Carex paupercula	na		heide 2002	sd under high temperature	FALSE	1
Echinacea purpurea	sld		heide 2004		TRUE	1
Oxyria digyna	sld		heide 2005		TRUE	1
Koenigia islandica	ld		heide and gauslaa 1999		TRUE	1
Physalis peruviana	sd		heinze and midasch 1991		TRUE	1
Coleonema aspalathoides	sd		heller et al 1994		TRUE	1
Cannibis sativa	yes		heslop-harrison 1960		TRUE	1
Streptocarpus wendlandii	yes		hess 1959		TRUE	1
Leucadendron	sd	Safari Sunset, Rosette, Chameleon, Laurel Yellow, Long Tom, Blush and Jubilee Crown	hettasch and jacobs 2006		TRUE	1
Lysimachia mauritiana	ld		Im et al 2020	added in update	TRUE	1
Trifolium semipilosum	ld		ison and parson 1992	weak ld response	TRUE	1
Calibrachoa calycina	ld		kanaya 2010	calibrachoa cultivars act slightly differently to the natural plants	TRUE	1
Calibrachoa eglandulata	ld		kanaya 2010		TRUE	1
Calibrachoa elegans	ld		kanaya 2010		TRUE	1
Calibrachoa ericaefolia	ld		kanaya 2010		TRUE	1
Calibrachoa heterophylla	ld		kanaya 2010		TRUE	1
Calibrachoa linearis	ld		kanaya 2010		TRUE	1
Calibrachoa linoides	ld		kanaya 2010		TRUE	1
Calibrachoa macrodactylon	ld		kanaya 2010		TRUE	1
Calibrachoa micrantha	ld		kanaya 2010		TRUE	1
Calibrachoa rupestris	ld		kanaya 2010		TRUE	1
Calibrachoa sellowiana	ld		kanaya 2010		TRUE	1
Calibrachoa sendtneriana	ld		kanaya 2010		TRUE	1
Calibrachoa serrulata	ld		kanaya 2010		TRUE	1
Calibrachoa spathulata	ld		kanaya 2010		TRUE	1
Calibrachoa thymifolia	ld		kanaya 2010		TRUE	1
Suaeda salsa	sd		kefu et al 2002		TRUE	1
Androsace alpina	ld		keller and korner 2003		TRUE	1
Carex curvula	na		keller and korner 2003		FALSE	1
Cerastium uniflorum	na		keller and korner 2003		FALSE	1
Elyna myosuroides	na		keller and korner 2003		FALSE	1
Erigeron uniflorus	yes		keller and korner 2003		TRUE	1
Festuca af. intercedens	ld		keller and korner 2003		TRUE	1
Gentiana bavarica	na		keller and korner 2003		FALSE	1
Geum reptans	na		keller and korner 2003		FALSE	1
Gnaphalium supinum	ld		keller and korner 2003		TRUE	1
Leucanthemopsis alpina	ld		keller and korner 2003		TRUE	1
Linaria alpina	ld		keller and korner 2003		TRUE	1
Luzula spicata	ld		keller and korner 2003		TRUE	1
Minuartia sedoides	na		keller and korner 2003		FALSE	1
Oxyria digyna	ld		keller and korner 2003		TRUE	1
Poa laxa	ld		keller and korner 2003		TRUE	1
Potentilla frigida	yes		keller and korner 2003		TRUE	1
Ranunculus glacialis	na		keller and korner 2003		FALSE	1
Saxifraga bryoides	ld		keller and korner 2003		TRUE	1
Saxifraga oppositifolia	na		keller and korner 2003		FALSE	1
Saxifraga seguieri	na		keller and korner 2003		FALSE	1
Sedum alpestre	ld		keller and korner 2003		TRUE	1
Sibbaldia procumbens	yes		keller and korner 2003		TRUE	1
Sinapis alba	sld		kinet 1972		TRUE	1
Hardenbergia violacea	sd		king 1998		TRUE	1
Calytrix fraseri	ld		king et al 2008		TRUE	1
Crowea exalata	na	bindelong compac	king et al 2008	crowea responds to light intensity instead of photoperiod	FALSE	1
Lechenaultia biloba	ld		king et al 2008		TRUE	1
Lechenaultia formosa	sd		king et al 2008		TRUE	1
Mimulus alsinoides	ld		kooyers et al 2017		TRUE	1
Pycnosorus thompsonianus	ld		krisantini et al 2015		TRUE	1
Rhodanthe floribunda	ld		krisantini et al 2015		TRUE	1
Beta vulgaris	ld		Lane et al 1965		TRUE	1
Hordeum vulgare	ld		Lane et al 1965		TRUE	1
Petunia hybrida	ld		Lane et al 1965		TRUE	1
Achillea millefolium	ld		laurie and poesch 1932		TRUE	1
Achyranthes brilliantissima	na		laurie and poesch 1932		FALSE	1
Asparagus plumosus	na		laurie and poesch 1932		FALSE	1
Asparagus sprengeri	na		laurie and poesch 1932		FALSE	1
Calceolaria hybrida	ld		laurie and poesch 1932	from wareing book	TRUE	1
Calendula officinalis	ld		laurie and poesch 1932		TRUE	1
Callistephus hortensis	ld		laurie and poesch 1932		TRUE	1
Centaurea imperialis	ld		laurie and poesch 1932		TRUE	1
Amberboa amberboi	ld		laurie and poesch 1932	Centaurea suaveolens	TRUE	1
Chrysanthemum coccineum	ld		laurie and poesch 1932		TRUE	1
Chrysanthemum indicum	sd		laurie and poesch 1932		TRUE	1
Chrysanthemum maximum	ld		laurie and poesch 1932		TRUE	1
Chrysanthemum morifolium	sd		laurie and poesch 1932		TRUE	1
Chrysanthemum indicum	ld		laurie and poesch 1932	Chrysanthemum purpureum	TRUE	1
Glebionis segetum	ld		laurie and poesch 1932	Chrysanthemum segetum	TRUE	1
Chrysanthemum coronarium	ld		laurie and poesch 1932		TRUE	1
Cineraria multiflora	ld		laurie and poesch 1932		TRUE	1
Cineraria stellata	ld		laurie and poesch 1932		TRUE	1
Coreopsis tinctoria	ld		laurie and poesch 1932		TRUE	1
Coreopsis grandiflora	ld		laurie and poesch 1932		TRUE	1
Cyclamen persicum	na		laurie and poesch 1932		FALSE	1
Cynoglossum amabile	ld		laurie and poesch 1932		TRUE	1
Delphinium elatum	ld		laurie and poesch 1932	Delphinium hybridum	TRUE	2
Dianthus caryophyllus	na		laurie and poesch 1932		FALSE	1
Didiscus coerulea	ld		laurie and poesch 1932		TRUE	1
Dimorphotheca sinuata	ld		laurie and poesch 1932	Dimorphotheca aurantiaca	TRUE	1
othriocline longipes	na	Erlangea tomentosa	laurie and poesch 1932		FALSE	1
Erysinum perofskianum	na		laurie and poesch 1932		FALSE	1
Euphorbia pulcherrima	sd		laurie and poesch 1932		TRUE	1
Freesia hybrida	sd	sunshine	laurie and poesch 1932		TRUE	1
Gaillardia grandiflora	ld		laurie and poesch 1932		TRUE	1
Gypsophila elegans	ld		laurie and poesch 1932		TRUE	1
Hunnemannia fumariaefolia	ld		laurie and poesch 1932		TRUE	1
Hyacinthus orientalis	na		laurie and poesch 1932		FALSE	1
Hydrangea macrophylla	ld	Hydrangea hortensis	laurie and poesch 1932		TRUE	1
Iberis umbellata	ld		laurie and poesch 1932		TRUE	1
Ipomopsis elegans	ld		laurie and poesch 1932		TRUE	1
Iris tingitana	ld		laurie and poesch 1932		TRUE	1
Ixia maculata	na		laurie and poesch 1932		FALSE	1
Kniphofia pfitzeriana	na		laurie and poesch 1932		FALSE	1
Coreopsis maritima	ld		laurie and poesch 1932	Leptosyne maritima	TRUE	1
Lilium longiflorum erabu	na		laurie and poesch 1932		FALSE	1
Lilium longiflorum giganteum	na		laurie and poesch 1932		FALSE	1
Lilium longiflorum harrisii	na		laurie and poesch 1932		FALSE	1
Oncosiphon africanum	ld		laurie and poesch 1932	Matricaria capensis	TRUE	1
Matthiola incana	ld		laurie and poesch 1932		TRUE	1
Muscari botryoides	na		laurie and poesch 1932		FALSE	1
Narcissus poeticus	na		laurie and poesch 1932		FALSE	1
Narcissus pseudonarcissus	na		laurie and poesch 1932		FALSE	1
Narcissus tazetta	na		laurie and poesch 1932		FALSE	1
Ornithogalum narbonense	na		laurie and poesch 1932	ambiphotoperiodic plant (inhibited by intermediate days), Ornithogalum lacteum	FALSE	1
Papaver rhoeas	ld		laurie and poesch 1932		TRUE	1
Pelargonium zonale	na		laurie and poesch 1932		FALSE	1
Primula obconica	na		laurie and poesch 1932		FALSE	1
Salpiglossis sinuata	ld		laurie and poesch 1932		TRUE	1
Zantedeschia aethiopica	na		laurie and poesch 1932		FALSE	1
Scabiosa atropurpurea	ld		laurie and poesch 1932		TRUE	1
Schizanthus pinnatus	ld		laurie and poesch 1932		TRUE	1
Stevia serrata	sd		laurie and poesch 1932		TRUE	1
Tulipa gesneriana	na		laurie and poesch 1932		FALSE	1
Zinnia mexicana	na		laurie and poesch 1932		FALSE	1
Amaranthus hybridus	na	pygmy torch	mattson and erwin 2005		FALSE	1
Ammi majus	ld		mattson and erwin 2005		TRUE	1
Asperula arvensis	ld	blue mist	mattson and erwin 2005		TRUE	1
Carpanthea pomeridiana	na	golden carpet	mattson and erwin 2005		FALSE	1
Catananche caerulea	ld	blue	mattson and erwin 2005		TRUE	1
Centaurea cyanus	na	blue boy	mattson and erwin 2005		FALSE	1
Centranthus macrosiphon	na		mattson and erwin 2005		FALSE	1
Cleome hasslerana	na	rose queen	mattson and erwin 2005		FALSE	2
Cobaea scandens	na	white	mattson and erwin 2005		FALSE	1
Collinsia heterophylla	ld		mattson and erwin 2005		TRUE	1
Dimorphotheca sinuata	na	mixed colors	mattson and erwin 2005		FALSE	2
Lablab purpureus	sd	Dolichos lablab	mattson and erwin 2005		TRUE	1
Ipomoea x multifida	sd	scarlet	mattson and erwin 2005		TRUE	1
Ipomopsis rubra	ld	hummingbird mix	mattson and erwin 2005		TRUE	1
Legousia speculum-veneris	ld		mattson and erwin 2005		TRUE	1
Leptosiphon hybrida	ld		mattson and erwin 2005		TRUE	1
Limnanthes douglasii	ld		mattson and erwin 2005		TRUE	1
Linaria maroccana	na	fairy bouquet mix	mattson and erwin 2005		FALSE	1
Linum perenne	ld		mattson and erwin 2005		TRUE	1
Matthiola longipetala	na	starlight sensation	mattson and erwin 2005		FALSE	1
Mina lobata	sd		mattson and erwin 2005	Ipomoea lobata	TRUE	1
Nemophila menziesii	na		mattson and erwin 2005		FALSE	1
Oenothera pallida	ld	wedding bells	mattson and erwin 2005		TRUE	1
Oxypetalum coeruleum	na	blue star	mattson and erwin 2005		FALSE	1
Phacelia campanularia	na		mattson and erwin 2005		FALSE	1
Phacelia tanacetifolia	ld		mattson and erwin 2005		TRUE	1
Polemonium viscosum	ld		mattson and erwin 2005		TRUE	1
Salvia farinacea	ld	strata	mattson and erwin 2005		TRUE	1
Sanvitalia procumbens	sd		mattson and erwin 2005		TRUE	1
Thunbergia alata	na		mattson and erwin 2005		FALSE	1
Verbascum phoeniceum	na		mattson and erwin 2005		FALSE	1
Heliomeris multiflora	ld		mattson and erwin 2005	Viguiera multiflora	TRUE	1
Plantago major	ld		meijer and van der veen 1957		TRUE	1
Rottboellia cochinchinensis	na		millhollon and burner 1993	Group 3, 4 and 5 biotypes, sd in thomas and vince prue 1997	FALSE	1
Arabidopsis thaliana	ld		michniewicz 1965		TRUE	1
Campanulaisophylla moretti	ld		moe 1990		TRUE	1
Aquilegia canadensis	sd		NA		TRUE	1
Vinca minor	na		NA		FALSE	1
Plumbago indica	sd		nitsch 1965		TRUE	1
Microstegium vimineum	sd		novy et al 2012		TRUE	1
Soja max var biloxi	sd		parker et al 1946		TRUE	1
Xanthium saccharatum	sd		parker et al 1946		TRUE	1
Hyoscyamus niger	ld		parker et al 1950		TRUE	1
Poa pratensis	sd		peterson and loomis 1948		TRUE	1
Aeschynanthus speciosus	ld	koral	roh 1991	day neutral at 18 degrees, long day at 24 degrees	TRUE	1
Campanula carpatica	ld		runkle et al 1998		TRUE	1
Coreopsis verticillata	ld		runkle et al 1998		TRUE	1
Hibiscus moscheutos	ld		runkle et al 1998		TRUE	1
Rudbeckia fulgida	ld		runkle et al 1998		TRUE	1
Lobelia x speciosa	ld		runkle et al 1999	vernalisation can substitute ld	TRUE	1
Cestrum nocturnum	sld		sachs 1956		TRUE	1
Xanthium strumarium	sd		salisbury 1981		TRUE	1
Ambrosia artemisiifolia	sd		scalone et al 2016		TRUE	2
Ulmus glabra	ld		sceglova and leisle 1954	secondary source from WAREING 1956, primary source no longer available	TRUE	1
Lemna perpusilla	ld		schuster 1970		TRUE	1
Perilla frutescens	sd		schwabe 1959	Perilla ocymoides	TRUE	1
Chenopodium amaranticolor	sd		schwabe 1959	some lines	TRUE	1
Xanthium pennsylvanicum	sd	Xanthium strumarium	schwabe 1959	Xanthium pennsylvanicum	TRUE	1
Chamelaucium uncinatum	sd		shillo et al 1985		TRUE	1
Plantago lanceolata	ld		snyder 1948		TRUE	1
Dianthus japonicus	na		takeda 1996		FALSE	1
Dianthus mikadonadeshiko	ld		takeda 1996	na if not vernalized	TRUE	1
Dianthus superbus	na	var longicalicinus green	takeda 1996		FALSE	1
Salsola komarovii	id		takeno et al 1994		TRUE	1
Chenopodium rubrum	sd		teltscherova and krekule 1966		TRUE	1
Ipomoea nil	sd		teltscherova and krekule 1966	Pharbitis nil	TRUE	1
Triticum aestivum	ld		teltscherova and krekule 1966		TRUE	1
Xanthisma texanum	yes		teltscherova and krekule 1966		TRUE	1
Trifolium repens	sld	hybrids	thomas 1961		TRUE	1
Aechmea fasciata	ld		thomas and vince prue 1997		TRUE	1
Agrimonia eupatoria	na		thomas and vince prue 1997		FALSE	1
Agrostemma githago	ld		thomas and vince prue 1997		TRUE	1
Agrostis stolonifera	ld		thomas and vince prue 1997		TRUE	1
Allium ampeloprasum	ld		thomas and vince prue 1997		TRUE	1
Allium cepa	na		thomas and vince prue 1997		FALSE	1
Allium chinense	ld		thomas and vince prue 1997	Allium chinensis	TRUE	1
Allium sativum	sd		thomas and vince prue 1997		TRUE	1
Allium sphaerocephalon	ld		thomas and vince prue 1997		TRUE	1
Allium tuberosum	ld		thomas and vince prue 1997		TRUE	1
Aloe bulbeifera	lsd		thomas and vince prue 1997		TRUE	1
Alopecurus pratensis	sld		thomas and vince prue 1997		TRUE	1
Alstroemeria regina	ld		thomas and vince prue 1997		TRUE	1
Amaranthus retroflexus	sd		thomas and vince prue 1997		TRUE	1
Amaranthus caudatus	sd		thomas and vince prue 1997	caudatus	TRUE	1
Amaranthus caudatus	sd	albiflorus	thomas and vince prue 1997		TRUE	2
Amaranthus graecizans	sd		thomas and vince prue 1997		TRUE	1
Amaranthus tricolor	sd		thomas and vince prue 1997		TRUE	1
Ambrosia artemisiifolia	sd		thomas and vince prue 1997	Ambrosia elatior	TRUE	1
Anagallis arvensis	ld		thomas and vince prue 1997		TRUE	1
Anagallis tenella	ld		thomas and vince prue 1997		TRUE	1
Ananas comosus	sd		thomas and vince prue 1997		TRUE	1
Andropogon virginicus	sd		thomas and vince prue 1997		TRUE	1
Andropogon gayanus	sd		thomas and vince prue 1997		TRUE	1
Anemone coronaria	ld		thomas and vince prue 1997		TRUE	1
Anethum graveolens	ld		thomas and vince prue 1997		TRUE	1
Anigozanthus manglesii	sd		thomas and vince prue 1997		TRUE	1
Anigozanthos flavidus	ld		thomas and vince prue 1997		TRUE	1
Anigozanthos pulcherrimus	na		thomas and vince prue 1997		FALSE	1
Anigozanthos rufus	na		thomas and vince prue 1997		FALSE	1
Anthemis cotula	ld		thomas and vince prue 1997		TRUE	1
Anthriscus cerefolium	ld		thomas and vince prue 1997		TRUE	1
Antirrhinum majus	ld		thomas and vince prue 1997		TRUE	1
Aphelandra squarrosa	na		thomas and vince prue 1997		FALSE	1
Apium graveolens	na		thomas and vince prue 1997		FALSE	1
Aquilegia x hybrida	ld		thomas and vince prue 1997		TRUE	1
Arachis hypogaea	na		thomas and vince prue 1997		FALSE	1
Arctium lappa	ld		thomas and vince prue 1997		TRUE	1
Arenaria serpyllifolia	ld		thomas and vince prue 1997		TRUE	1
Aristida contorta	id		thomas and vince prue 1997		TRUE	1
Asclepias tuberosa	na		thomas and vince prue 1997		FALSE	1
Aster novi-belgii	lsd		thomas and vince prue 1997	also kell et al 1997, Aster novi-belgii	TRUE	1
Aster pilosus	lsd		thomas and vince prue 1997		TRUE	1
Aurinia saxatilis	ld		thomas and vince prue 1997		TRUE	1
Avena fastuosa	ld		thomas and vince prue 1997		TRUE	1
Avena sativa	ld		thomas and vince prue 1997		TRUE	1
Lasthenia californica	ld		thomas and vince prue 1997	Baeria chrysostoma	TRUE	1
Begonia bowerae x chemantha	sd		thomas and vince prue 1997		TRUE	1
Begonia bowerae x hiemalis	sd		thomas and vince prue 1997		TRUE	1
Bidens radiata	sd		thomas and vince prue 1997		TRUE	1
Blepharis linearifolia	na		thomas and vince prue 1997		FALSE	1
Blitum capitatum	ld		thomas and vince prue 1997		TRUE	1
Blitum virgatum	ld		thomas and vince prue 1997		TRUE	1
Bothriochloa bladhii	sd		thomas and vince prue 1997		TRUE	1
Bouteloua eriopoda	sd		thomas and vince prue 1997		TRUE	1
Bouvardia	sd		thomas and vince prue 1997		TRUE	1
Brachiaria ruziziensis	sd		thomas and vince prue 1997		TRUE	1
Brassavola nodosa	sd		thomas and vince prue 1997		TRUE	1
Brassica alba	ld		thomas and vince prue 1997		TRUE	1
Brassica campestris	ld	oleifera	thomas and vince prue 1997		TRUE	1
Brassica carinata	ld		thomas and vince prue 1997		TRUE	1
Brassica juncea	ld		thomas and vince prue 1997		TRUE	1
Brassica napus	ld	oleifera	thomas and vince prue 1997		TRUE	1
Brassica nigra	ld		thomas and vince prue 1997		TRUE	1
Brassica pekinensis	ld		thomas and vince prue 1997		TRUE	1
Brassica spp	na		thomas and vince prue 1997		FALSE	1
Dactylis glomerata	ld		thomas and vince prue 1997		TRUE	1
Bromis inermis	sld		thomas and vince prue 1997		TRUE	1
Browallia speciosa	na		thomas and vince prue 1997		FALSE	1
Brunfelsia pauciflora	na		thomas and vince prue 1997		FALSE	1
Cajanus cajan	sd		thomas and vince prue 1997		TRUE	1
Calathea crocata	sd		thomas and vince prue 1997	from wareing book	TRUE	1
Callistephus chinesis	ld		thomas and vince prue 1997		TRUE	1
Camellia japonica	ld		thomas and vince prue 1997		TRUE	1
Campanula alliariifolia	ld		thomas and vince prue 1997		TRUE	1
Campanula fragilis	ld		thomas and vince prue 1997		TRUE	1
Campanula isophylla	ld		thomas and vince prue 1997		TRUE	1
Campanula medium	sld		thomas and vince prue 1997		TRUE	1
Campanula persicifolia	ld	c	thomas and vince prue 1997		TRUE	1
Campanula pyramidalis	ld		thomas and vince prue 1997		TRUE	1
Capsicum annuum	id		thomas and vince prue 1997		TRUE	1
Cardamine amara	na		thomas and vince prue 1997		FALSE	1
Carica papaya	na		thomas and vince prue 1997		FALSE	1
Caryopteris incana	sd		thomas and vince prue 1997		TRUE	1
Catharanthus roseus	sd		thomas and vince prue 1997		TRUE	1
Cestrum diurnum	sd		thomas and vince prue 1997		TRUE	1
Cestrum elegans	na		thomas and vince prue 1997		FALSE	1
Chamelaucium uncinatum	sd		thomas and vince prue 1997		TRUE	1
Chamaecyparis obtusa	ld		thomas and vince prue 1997		TRUE	1
Cheiranthus allionii	ld		thomas and vince prue 1997		TRUE	1
Cheiranthus cheiri	ld		thomas and vince prue 1997		TRUE	1
Chenopodium album	sd		thomas and vince prue 1997		TRUE	1
Dysphania aristata	sd		thomas and vince prue 1997		TRUE	1
Chenopodium vulvaria	na		thomas and vince prue 1997	Chenopodium foetidum	FALSE	1
Chenopodium murale	ld		thomas and vince prue 1997		TRUE	1
Chenopodium polyspermum	sd		thomas and vince prue 1997		TRUE	1
Leucanthemum vulgare	ld		thomas and vince prue 1997	Chrysanthemum leucanthemum	TRUE	1
Chrysanthemum superbum	ld		thomas and vince prue 1997		TRUE	1
Cicer arietinum	ld		thomas and vince prue 1997		TRUE	1
Cichorium intybus	ld		thomas and vince prue 1997		TRUE	1
Cichorium intybus	ld		thomas and vince prue 1997		TRUE	2
Vigna radiata	sd		thomas and vince prue 1997		TRUE	1
Cleome hassleriana	ld	Cleome houtteana	thomas and vince prue 1997	Cleome hassleriana	TRUE	1
Clerodendrum speciosum	sd		thomas and vince prue 1997		TRUE	1
Plectranthus scutellarioides	na	princeton strain	thomas and vince prue 1997	Coleus blumei	FALSE	2
Plectranthus welwitschii	sd		thomas and vince prue 1997	Coleus fredericii	TRUE	1
Plectranthus lanuginosus	ld		thomas and vince prue 1997	Coelus lanuginosus	TRUE	1
Coffea arabica	sd	red	thomas and vince prue 1997		TRUE	1
Colchicum tunicatum	sd		thomas and vince prue 1997		TRUE	1
Plectranthus scutellarioides	ld		thomas and vince prue 1997	Coleus blumei	TRUE	1
Corchorus capsularis	sd		thomas and vince prue 1997		TRUE	1
Corchorus olitorius	sd		thomas and vince prue 1997		TRUE	1
Coreopsis grandiflora	sld		thomas and vince prue 1997		TRUE	1
Coriandrum sativum	ld		thomas and vince prue 1997		TRUE	1
Cornus florida	na		thomas and vince prue 1997		FALSE	1
Bouteloua curtipendula	id		thomas and vince prue 1997		TRUE	1
Cryptomeria japonica	na		thomas and vince prue 1997		FALSE	1
Cucumis hardwickii	sd		thomas and vince prue 1997		TRUE	1
Cucumis melo	na		thomas and vince prue 1997		FALSE	1
Cucumis sativus	na		thomas and vince prue 1997		FALSE	1
Cupressus arizonica	na		thomas and vince prue 1997		FALSE	1
Cyclamen persicum	na		thomas and vince prue 1997		FALSE	1
Cynara scolymus	ld		thomas and vince prue 1997		TRUE	1
Cynodon dactylon	ld		thomas and vince prue 1997		TRUE	1
Cyperus esculentus	id		thomas and vince prue 1997		TRUE	1
Cyperus rotundus	id		thomas and vince prue 1997		TRUE	1
Dactylis glomerata	ld		thomas and vince prue 1997		TRUE	1
Datura stramonium	sd		thomas and vince prue 1997		TRUE	1
Daucus carota	na		thomas and vince prue 1997		FALSE	1
Consolida ajacis	ld		thomas and vince prue 1997	Delphinium ajacis	TRUE	1
Delphinium elatum	ld		thomas and vince prue 1997		TRUE	1
Dendranthema grandiflora	sd		thomas and vince prue 1997		TRUE	1
Deschampsia cespitosa	ld		thomas and vince prue 1997		TRUE	1
Desmodium intortum	sd		thomas and vince prue 1997		TRUE	1
Desmodium tortuosum	sd		thomas and vince prue 1997		TRUE	1
Dianthus caryophyllus	ld		thomas and vince prue 1997		TRUE	1
Dianthus arenarius	ld		thomas and vince prue 1997		TRUE	1
Dianthus barbatus	na		thomas and vince prue 1997		FALSE	1
Dianthus carthusianorum	ld		thomas and vince prue 1997		TRUE	1
Dianthus gracilis	ld		thomas and vince prue 1997		TRUE	1
Dianthus graniticus	ld		thomas and vince prue 1997		TRUE	1
Lamprocapnos spectabilis	ld		thomas and vince prue 1997	Dicentra spectabilis	TRUE	1
Dichondra repens	na		thomas and vince prue 1997		FALSE	1
Digitalis lanata	na		thomas and vince prue 1997		FALSE	1
Digitalis purpurea	ld		thomas and vince prue 1997		TRUE	1
Dianthus superbus	ld		thomas and vince prue 1997		TRUE	1
Draba aizoides	na		thomas and vince prue 1997		FALSE	1
Draba hispanica	na		thomas and vince prue 1997		FALSE	1
Echeveria carnicolor	sd		thomas and vince prue 1997		TRUE	1
Echeveria derenbergii	sd		thomas and vince prue 1997		TRUE	1
Echeveria elegans	sd		thomas and vince prue 1997		TRUE	1
Echeveria harmsii	sld		thomas and vince prue 1997		TRUE	1
Echeveria setosa	sld		thomas and vince prue 1997		TRUE	1
Epilobium adenocaulon	ld		thomas and vince prue 1997		TRUE	1
Epilobium parviflorum	ld		thomas and vince prue 1997		TRUE	1
Eryngium variifolium	na		thomas and vince prue 1997		FALSE	1
Echeveria gracilis	ld		thomas and vince prue 1997		TRUE	1
Echeveria peacockii	ld		thomas and vince prue 1997		TRUE	1
Eschscholzia californica	ld		thomas and vince prue 1997		TRUE	1
Eucharis grandiflora	na		thomas and vince prue 1997		FALSE	1
Euphorbia fulgens	sd		thomas and vince prue 1997		TRUE	1
Euphorbia lathyris	na		thomas and vince prue 1997		FALSE	1
Euphorbia fulgens	sd		thomas and vince prue 1997		TRUE	1
Fagopyrum esculentum	na		thomas and vince prue 1997		FALSE	1
Festuca arundinacea	ld		thomas and vince prue 1997		TRUE	1
Foeniculum vulgare	ld		thomas and vince prue 1997		TRUE	1
Fragaria x ananassa	na		thomas and vince prue 1997		FALSE	1
Fragaria x vesca semperflorens	na		thomas and vince prue 1997		FALSE	1
Fuschia hybrida	ld		thomas and vince prue 1997		TRUE	1
Gardenia jasminoides	sd		thomas and vince prue 1997		TRUE	1
Geum bulgaricum	na		thomas and vince prue 1997		FALSE	1
Geum canadense	na		thomas and vince prue 1997		FALSE	1
Geum macrophyllum	na		thomas and vince prue 1997		FALSE	1
Geum urbanum	na		thomas and vince prue 1997		FALSE	1
Geum x intermedium	na		thomas and vince prue 1997		FALSE	1
Gladiolus grandiflorus	sd		thomas and vince prue 1997		TRUE	1
Glycine max	sd	biloxi soybean	thomas and vince prue 1997		TRUE	1
Gossypium hirsutum	na		thomas and vince prue 1997		FALSE	1
Guzmania monostachia	na		thomas and vince prue 1997	Guzmania monostachys	FALSE	1
Gypsophila paniculata	ld		thomas and vince prue 1997		TRUE	1
Helianthus annuus	sd		thomas and vince prue 1997		TRUE	1
Helianthus tuberosus	sd		thomas and vince prue 1997		TRUE	1
Schoenia cassiniana	ld		thomas and vince prue 1997	Helichrysum cassinianum	TRUE	1
Heliconia brasiliensis	sd		thomas and vince prue 1997		TRUE	1
Heliconia stricta	sd		thomas and vince prue 1997		TRUE	1
Helipterum craspedioides	ld		thomas and vince prue 1997		TRUE	1
Hemerocallis fulva	ld		thomas and vince prue 1997		TRUE	1
Hibiscus cannabinus	sd		thomas and vince prue 1997		TRUE	1
Abelmoschus esculentus	sd	Hibiscus esculentus	thomas and vince prue 1997		TRUE	1
Hibiscus rosa-sinensis	na		thomas and vince prue 1997		FALSE	1
Hieracium floribundum	ld		thomas and vince prue 1997		TRUE	1
Hildegardia barteri	sd		thomas and vince prue 1997		TRUE	1
Holcus sudanensis	sd		thomas and vince prue 1997		TRUE	1
Hordeum bulbosum	sld		thomas and vince prue 1997		TRUE	1
Humulus japonicus	sd		thomas and vince prue 1997		TRUE	1
Humulus lupulus	sd		thomas and vince prue 1997		TRUE	1
Hyparrhenia rufa	sd		thomas and vince prue 1997		TRUE	1
Hypoestes aristata	sd		thomas and vince prue 1997		TRUE	1
Hypoestes phyllostachya	sd		thomas and vince prue 1997		TRUE	1
Iberis linifolia	ld	Iberis intermedia	thomas and vince prue 1997		TRUE	1
Ilex aquifolium	na		thomas and vince prue 1997		FALSE	1
Impatiens balsamina	sd		thomas and vince prue 1997		TRUE	1
Impatiens goughi	sd		thomas and vince prue 1997		TRUE	1
Indigofera hirsuta	sd		thomas and vince prue 1997		TRUE	1
Indigofera spicata	sd		thomas and vince prue 1997		TRUE	1
Ipomaea batatas	sd		thomas and vince prue 1997		TRUE	1
Iris ensata	sd		thomas and vince prue 1997		TRUE	1
Jasminum grandiflorum	ld		thomas and vince prue 1997		TRUE	1
Kleinia articulata	sd		thomas and vince prue 1997		TRUE	1
Lactuca sativa	ld		thomas and vince prue 1997		TRUE	1
Lactuca serriola	ld		thomas and vince prue 1997		TRUE	1
Lagenaria siceraria	sd		thomas and vince prue 1997		TRUE	1
Lathyrus odoratus	ld		thomas and vince prue 1997		TRUE	1
Lemna aequinoctialis	na		thomas and vince prue 1997		FALSE	1
Lemna minor	ld		thomas and vince prue 1997		TRUE	1
Lemna paucicostata	sd		thomas and vince prue 1997		TRUE	1
Lens culinaris	ld		thomas and vince prue 1997		TRUE	1
Leptospermum scoparium	sd		thomas and vince prue 1997		TRUE	1
Lagerstroemia indica	ld		thomas and vince prue 1997		TRUE	1
Lespedeza cuneata	sd		thomas and vince prue 1997		TRUE	1
Kummerowia stipulacea	sd	s type strains	thomas and vince prue 1997	Lespedeza stipulaceae	TRUE	1
Liatris spicata	ld		thomas and vince prue 1997		TRUE	1
Lilium candidum	ld		thomas and vince prue 1997		TRUE	1
Lilium longiflorum	ld		thomas and vince prue 1997		TRUE	1
Limonium sinuatum	ld		thomas and vince prue 1997		TRUE	1
Linum usitatissimum	ld		thomas and vince prue 1997		TRUE	1
Litchi chinesis	na		thomas and vince prue 1997		FALSE	1
Buglossoides arvensis	ld		thomas and vince prue 1997	Lithospermum arvense	TRUE	1
Lolium temulentum	ld		thomas and vince prue 1997		TRUE	1
Lolium temulentum	ld		thomas and vince prue 1997		TRUE	1
Luffa cylindrica	sd		thomas and vince prue 1997		TRUE	1
Lunaria annua	ld		thomas and vince prue 1997		TRUE	1
Lupinus cosentinii	ld		thomas and vince prue 1997		TRUE	1
Lupinus luteus	ld		thomas and vince prue 1997		TRUE	1
Lychnis x arkwrightii	ld		thomas and vince prue 1997		TRUE	1
Lycopersicon esculentum	na		thomas and vince prue 1997	some are sd but most are day neutral	FALSE	1
Lysimachia nemorum	ld		thomas and vince prue 1997		TRUE	1
Madia elegans	ad		thomas and vince prue 1997		TRUE	1
Malus sylvestris	na		thomas and vince prue 1997		FALSE	1
Malva verticillata	sd		thomas and vince prue 1997		TRUE	1
Mammillaria albicoma	sd		thomas and vince prue 1997		TRUE	1
Manihot esculenta	ld		thomas and vince prue 1997		TRUE	1
Medicago minima	ld	winter strains	thomas and vince prue 1997		TRUE	1
Medicago sativa	ld		thomas and vince prue 1997		TRUE	1
Melandrium album	ld		thomas and vince prue 1997		TRUE	1
Silene dioica	na		thomas and vince prue 1997	Melandrium rubrum	FALSE	1
Melilotus alba	ld		thomas and vince prue 1997		TRUE	1
Melilotus indicus	ld		thomas and vince prue 1997	Melilotus indica	TRUE	1
Mentha citrata	ld		thomas and vince prue 1997		TRUE	1
Mentha piperita	ld		thomas and vince prue 1997		TRUE	1
Mentha spicata	ld		thomas and vince prue 1997		TRUE	1
Mikania scandens	id		thomas and vince prue 1997		TRUE	1
Morus nigra	na		thomas and vince prue 1997		FALSE	1
Myosotis hispida	ld		thomas and vince prue 1997		TRUE	1
Neonotonia wightii	sd		thomas and vince prue 1997		TRUE	1
Nerine undulata	na		thomas and vince prue 1997	Nerine flexuosa	FALSE	1
Nicotiana sylvestris	ld		thomas and vince prue 1997		TRUE	1
Nicotiana tabacum	sd		thomas and vince prue 1997	intermediate day plant?	TRUE	1
Nigella damascena	ld		thomas and vince prue 1997		TRUE	1
Ocimum basilicum	id		thomas and vince prue 1997		TRUE	1
Oenothera biennis	ld		thomas and vince prue 1997		TRUE	1
Oenothera lamarckiana	ld		thomas and vince prue 1997		TRUE	1
Oenothera longiflora	ld		thomas and vince prue 1997		TRUE	1
Oenothera parviflora	ld		thomas and vince prue 1997		TRUE	1
Oenothera rosea	ld		thomas and vince prue 1997		TRUE	1
Oenothera suaveolens	ld		thomas and vince prue 1997		TRUE	1
Olea europaea	na		thomas and vince prue 1997		FALSE	1
Origanum syriacum	ld		thomas and vince prue 1997		TRUE	1
Ornithogalum arabicum	na		thomas and vince prue 1997		FALSE	1
Oryza sativa	na		thomas and vince prue 1997		FALSE	1
Oryzopsis miliacea	ld		thomas and vince prue 1997		TRUE	1
Osteospermum jucundum	ld		thomas and vince prue 1997		TRUE	1
Oxalis adenophylla	ld		thomas and vince prue 1997		TRUE	1
Oxalis adenophylla	ld		thomas and vince prue 1997		TRUE	1
Oxalis pes-caprae	ld		thomas and vince prue 1997		TRUE	1
Panicum maximum	sd		thomas and vince prue 1997		TRUE	1
Panicum miliaceum	sd		thomas and vince prue 1997		TRUE	1
Papaver somniferum	ld	princeton strain	thomas and vince prue 1997		TRUE	1
Paspalum dilatatum	id		thomas and vince prue 1997		TRUE	1
Paspalum plicatum	sd		thomas and vince prue 1997		TRUE	1
Paspalum thunbergii	sd		thomas and vince prue 1997		TRUE	1
Paspalum urvillei	sd		thomas and vince prue 1997		TRUE	1
Pastinaca sativa	na		thomas and vince prue 1997		FALSE	1
Pelargonium x hortorum	na		thomas and vince prue 1997		FALSE	1
Pennisetum purpureum	sd		thomas and vince prue 1997		TRUE	1
Pennisetum glaucum	sd		thomas and vince prue 1997	Pennisetum typhoides	TRUE	1
Pentas lanceolata	ld		thomas and vince prue 1997		TRUE	1
Phaseolus lunatus	na		thomas and vince prue 1997		FALSE	1
Phaseolus vulgaris	sd		thomas and vince prue 1997		TRUE	1
Phaseolus vulgaris	ad		thomas and vince prue 1997		TRUE	2
Phlox paniculata	ld		thomas and vince prue 1997		TRUE	1
Pistia stratiotes	na		thomas and vince prue 1997		FALSE	1
Pisum sativum	ld		thomas and vince prue 1997		TRUE	1
Plectranthus fruticosus	id		thomas and vince prue 1997		TRUE	1
Poa alpigena	sld		thomas and vince prue 1997		TRUE	1
Poa annua	sld		thomas and vince prue 1997	different ecotypes show different photoperiod	TRUE	1
Poa arctica	sld		thomas and vince prue 1997		TRUE	1
Poa bulbosa	ld		thomas and vince prue 1997		TRUE	1
Portulaca oleracea	sd		thomas and vince prue 1997		TRUE	1
Primula malacoides	sd		thomas and vince prue 1997		TRUE	1
Prunus dulcis	na		thomas and vince prue 1997	Prunus amygdalus	FALSE	1
Pseudotsuga spp	na	biennial strain	thomas and vince prue 1997		FALSE	1
Psophocarpus tetragonolobus	sd		thomas and vince prue 1997		TRUE	1
Punica granatum	sd	var nana	thomas and vince prue 1997		TRUE	1
Tanacetum cinerariifolium	na		thomas and vince prue 1997	Pyrethrum cinerariifolium	FALSE	1
Pyrus communis	na		thomas and vince prue 1997		FALSE	1
Ranunculus asiaticus	ld		thomas and vince prue 1997		TRUE	1
Ficaria verna	na		thomas and vince prue 1997	Ranunculus ficaria	FALSE	1
Ranunculus penicillatus	na		thomas and vince prue 1997		FALSE	1
Ranunculus sceleratus	ld		thomas and vince prue 1997		TRUE	1
Raphanus raphanistrum	ld	subsp sativus	thomas and vince prue 1997		TRUE	1
Rheum rhaponticum	na		thomas and vince prue 1997		FALSE	1
Rhododendron obtusum	na		thomas and vince prue 1997		FALSE	1
Rhododendron spp	sd		thomas and vince prue 1997		TRUE	1
Ribes nigrum	sd		thomas and vince prue 1997		TRUE	1
Ricinus communis	sd		thomas and vince prue 1997		TRUE	1
Rosa gallica	sd		thomas and vince prue 1997		TRUE	1
Rosa rugosa	sd		thomas and vince prue 1997		TRUE	1
Rubus idaeus	sd		thomas and vince prue 1997		TRUE	1
Rudbeckia bicolor	ld		thomas and vince prue 1997		TRUE	1
Rudbeckia hirta	ld		thomas and vince prue 1997		TRUE	1
Rudbeckia lacinata	ld		thomas and vince prue 1997		TRUE	1
Rudbeckia newmani	ld		thomas and vince prue 1997		TRUE	1
Rudbeckia nitida	ld		thomas and vince prue 1997		TRUE	1
Rudbeckia speciosa	ld		thomas and vince prue 1997		TRUE	1
Saccharum spontaneum	id		thomas and vince prue 1997		TRUE	1
Saintpaulia ionantha	na		thomas and vince prue 1997		FALSE	1
Salsola volkensii	sd		thomas and vince prue 1997		TRUE	1
Salsola inermis	sd		thomas and vince prue 1997		TRUE	1
Salvia misella	sd		thomas and vince prue 1997	Salvia riparia	TRUE	1
Samolus parviflorus	ld		thomas and vince prue 1997		TRUE	1
Saxifraga hypnoides	ld		thomas and vince prue 1997		TRUE	1
Saxifraga rotundifolia	na		thomas and vince prue 1997		FALSE	1
Scabiosa canescens	ld		thomas and vince prue 1997		TRUE	1
Schismus arabicus	ld		thomas and vince prue 1997	also gutterman 1995	TRUE	1
Schizanthus x wisetonensis	ld		thomas and vince prue 1997		TRUE	1
Schlumbergera truncata	na		thomas and vince prue 1997		FALSE	1
Scrophularia umbrosa	na		thomas and vince prue 1997	Scrophularia alata	TRUE	1
Scrophularia peregrina	na		thomas and vince prue 1997		TRUE	1
Scrophularia alata	ld		thomas and vince prue 1997		TRUE	1
Scrophularia peregrina	na		thomas and vince prue 1997		FALSE	1
Scrophularia umbrosa	na		thomas and vince prue 1997		FALSE	1
Scrophularia vernalis	na		thomas and vince prue 1997		FALSE	1
Secale cereale	ld		thomas and vince prue 1997		TRUE	1
Sechium edule	sd		thomas and vince prue 1997		TRUE	1
Sedum bellum	lsd		thomas and vince prue 1997		TRUE	1
Sedum kamtschaticum	ld		thomas and vince prue 1997	Sedum ellacombianum	TRUE	1
Sedum spectabile	ld		thomas and vince prue 1997		TRUE	1
Sedum spurium	ld	coccineum	thomas and vince prue 1997		TRUE	1
Sedum telephium	ld		thomas and vince prue 1997		TRUE	1
Celosia argentea	sd		thomas and vince prue 1997	Celosia cristata	TRUE	1
Senecio cruentus	na		thomas and vince prue 1997		FALSE	1
Senecio vulgaris	na		thomas and vince prue 1997		FALSE	1
Sesamum indicum	sd		thomas and vince prue 1997		TRUE	1
Setaria italica	sd		thomas and vince prue 1997		TRUE	1
Setaria sphacelata	ld		thomas and vince prue 1997		TRUE	1
Setaria verticillata	ad		thomas and vince prue 1997		TRUE	1
Setaria viridis	sd		thomas and vince prue 1997		TRUE	1
Pennisetum glaucum	sd		thomas and vince prue 1997	Setaria glauca	TRUE	1
Chondrilla juncea	ld		thomas and vince prue 1997		TRUE	1
Silene latifolia	ld	subsp alba	thomas and vince prue 1997	Silene alba	TRUE	1
Silene armeria	ld		thomas and vince prue 1997		TRUE	1
Silene coeli-rosa	ld		thomas and vince prue 1997		TRUE	1
Silene dioica	na		thomas and vince prue 1997		FALSE	1
Silene italica	na		thomas and vince prue 1997		FALSE	1
Silene nutans	na		thomas and vince prue 1997		FALSE	1
Silene otites	ld		thomas and vince prue 1997		TRUE	1
Simmondsia chinensis	na		thomas and vince prue 1997		FALSE	1
Solanum melongena	na		thomas and vince prue 1997		FALSE	1
Solanum tuberosum	ld		thomas and vince prue 1997		TRUE	1
Solidago canadensis	id		thomas and vince prue 1997		TRUE	1
Solidago sempervirens	sd		thomas and vince prue 1997		TRUE	1
Sonchus oleraceus	ld		thomas and vince prue 1997		TRUE	1
Sorghum bicolor	sd		thomas and vince prue 1997		TRUE	1
Sorghum halepense	sd		thomas and vince prue 1997		TRUE	1
Spiraea cantonesis	na		thomas and vince prue 1997		FALSE	1
Spirodela aequinoctialis	ld		thomas and vince prue 1997		TRUE	1
Spirodela paucicostata	ld		thomas and vince prue 1997		TRUE	1
Spirodela polyrrhiza	na		thomas and vince prue 1997		FALSE	1
Spirodela punctata	ld		thomas and vince prue 1997		TRUE	1
Stephanotis floribunda	ld		thomas and vince prue 1997		TRUE	1
Stipa barbata	ld		thomas and vince prue 1997		TRUE	1
Strelitzia reginae	na		thomas and vince prue 1997		FALSE	1
Streptocarpus x hybridus	na		thomas and vince prue 1997		FALSE	1
Stylosanthes humilis	sd		thomas and vince prue 1997		TRUE	1
Symhapndra hoffmanni	sld		thomas and vince prue 1997		TRUE	1
Tagetes patula	sd		thomas and vince prue 1997		TRUE	1
Tagetes tenuifolia	sd		thomas and vince prue 1997		TRUE	1
Tephrosia candida	id		thomas and vince prue 1997		TRUE	1
Teucrium scorodonia	ld		thomas and vince prue 1997		TRUE	1
Thalaspi arvensis	ld		thomas and vince prue 1997		TRUE	1
Thlaspi perfoliatum	na		thomas and vince prue 1997		FALSE	1
Thuja plicata	na		thomas and vince prue 1997		FALSE	1
Torenia fournieri	sd		thomas and vince prue 1997		TRUE	1
Trachelium caeruleum	ld		thomas and vince prue 1997		TRUE	1
Trifolium humilis	sd		thomas and vince prue 1997		TRUE	1
Trifolium pratense	ld		thomas and vince prue 1997		TRUE	1
Trifolium subterraneum	ld		thomas and vince prue 1997		TRUE	1
Trifolium usambarense	id		thomas and vince prue 1997		TRUE	1
Trigonella arabica	ld		thomas and vince prue 1997		TRUE	1
Trigonella coelesyriaca	ld		thomas and vince prue 1997		TRUE	1
Medicago monspeliaca	ld		thomas and vince prue 1997	Trigonella monspeliaca	TRUE	1
Trigonella spinosa	ld		thomas and vince prue 1997		TRUE	1
Trigonella stellata	ld		thomas and vince prue 1997		TRUE	1
Trifolium masaiense	ld		thomas and vince prue 1997		TRUE	1
Utricularia inflexa	sd		thomas and vince prue 1997		TRUE	1
Vaccinium angustifolium	sd		thomas and vince prue 1997		TRUE	1
Vaccinium corymbosum	sd		thomas and vince prue 1997		TRUE	1
Viburnum burkwoodii	na		thomas and vince prue 1997		FALSE	1
Viburnum carlesii	na		thomas and vince prue 1997		FALSE	1
Vicia faba	ld		thomas and vince prue 1997	there are also some na genotypes	TRUE	1
Vigna unguiculata	sd		thomas and vince prue 1997		TRUE	1
Viola odorata	sd		thomas and vince prue 1997		TRUE	1
Viscaria alba	ld		thomas and vince prue 1997		TRUE	1
Vitis vinifera	na		thomas and vince prue 1997		FALSE	1
Vriesea splendens	na		thomas and vince prue 1997		FALSE	1
Wolffia arrhiza	lsd		thomas and vince prue 1997		TRUE	1
Zantedeschia aethiopica	na		thomas and vince prue 1997		FALSE	1
Zea mays	na		thomas and vince prue 1997		FALSE	1
Zinnia elegans	sd		thomas and vince prue 1997		TRUE	1
Zoysia japonica	sd		thomas and vince prue 1997		TRUE	1
Zoysia matrella	sd		thomas and vince prue 1997		TRUE	1
Zoysia tenuifolia	sd		thomas and vince prue 1997		TRUE	1
Stylosanthes guianensis	lsd		trongkongsin 1988		TRUE	1
Wolffia microscopica	sd		seth et al 1970		TRUE	1
Solidago shortii	sd		walck et al 1999		TRUE	1
Silene latifolia	sd		wang 2007		TRUE	1
Pinus sylvestris	ld		wareing 1950		TRUE	1
Fagus sylvatica	na		wareing 1956		FALSE	1
Betula pendula	ld		wareing 1960		TRUE	1
Hibiscus acetosella	sd		warner and erwin 2001		TRUE	1
Hibiscus aculeatus	ld		warner and erwin 2001		TRUE	1
Hibiscus asper	sd		warner and erwin 2001		TRUE	1
Hibiscus calyphyllus	na		warner and erwin 2001		FALSE	1
Hibiscus striatus	na		warner and erwin 2001	Hibiscus cisplatinus	FALSE	1
Hibiscus costatus	na		warner and erwin 2001		FALSE	1
Hibiscus engleri	sd		warner and erwin 2001		TRUE	1
Hibiscus laevis	ld		warner and erwin 2001		TRUE	1
Hibiscus lunariifolius	na		warner and erwin 2001		FALSE	1
Hibiscus mastersianus	sd		warner and erwin 2001		TRUE	1
Hibiscus meeusei	sd		warner and erwin 2001		TRUE	1
Hibiscus meraukensis	na		warner and erwin 2001		FALSE	1
Hibiscus nigricaulis	sd		warner and erwin 2001		TRUE	1
Hibiscus physaloides	sd		warner and erwin 2001		TRUE	1
Hibiscus radiatus	sd		warner and erwin 2001		TRUE	1
Hibiscus schinzii	sd		warner and erwin 2001		TRUE	1
Hibiscus surattensis	sd		warner and erwin 2001		TRUE	1
Hibiscus trionum	ld		warner and erwin 2001		TRUE	1
Campanula medium	sd		Wellensiek 1985		TRUE	1
Persicaria lapathifolia	sd		wisskirchen 2006		TRUE	1
Alopecurus aequalis	ld		wisskirchin 2006		TRUE	1
Atriplex prostrata	sd		wisskirchin 2006		TRUE	1
Bidens cernua	sd		wisskirchin 2006		TRUE	1
Bidens tripartita	sd		wisskirchin 2006		TRUE	1
Chenopodium ficifolium	na		wisskirchin 2006		FALSE	1
Chenopodium glaucum	sd		wisskirchin 2006		TRUE	1
Persicaria lapathifolia ssp. lapathifolia	sd	hybrids	wisskirchin 2006		TRUE	1
Persicaria lapathifolia ssp. pallida	na		wisskirchin 2006		FALSE	1
Persicaria lapthifolia ssp. brittingeri	sd	k type strain	wisskirchin 2006		TRUE	1
Plantago major	ld	ssp. pallida	wisskirchin 2006		TRUE	2
Ranunculus sceleratus	ld		wisskirchin 2006		TRUE	1
Rorippa paulstris	ld		wisskirchin 2006		TRUE	1
Rumex palustris	ld		wisskirchin 2006		TRUE	1
Viola tricolor	ld		withrow and benedict 1936		TRUE	1
Cosmos bipinnatus	sd		withrow and biebel 1936		TRUE	1
Helianthus cucumerifolius	ld	var syriacum	withrow and biebel 1936		TRUE	1
Tithonia rotundifolia	sd		withrow and biebel 1936	Tithonia speciosa	TRUE	1
Amaranthus tuberculatus	sd		wu and owen 2014	Amaranthus rudis	TRUE	1
Kalanchoe blossfeldiana	sd		younis 1955		TRUE	1
Eustoma grandiflorum	na		zaccai and edri 2002	vernalisation requirement	FALSE	1
Hyptis brevipes	sd		zaidan et al 1991		TRUE	1
