# Supplementary material for: Species that require long-day conditions to flower are not advancing their flowering phenology as fast as species without photoperiod requirements
Source: Ann Bot. 2024 Jul 31;135(1-2):113–24. doi: 10.1093/aob/mcae121 (PMC11979757; doi:10.1093/aob/mcae121)
Supplement: mcae121_suppl_Supplementary_Materials [file mcae121_suppl_supplementary_materials.zip › mcae121_Supplementary_data_table_S2.csv]

species	year	doy	source	location	lat	lon
Achillea millefolium	1952	196	uknc	Kent	51.13194643	0.2639233
Achillea millefolium	1953	171	uknc	Kent	51.13194643	0.2639233
Achillea millefolium	1954	151	fitter	Britain	55.3781	-3.436
Achillea millefolium	1954	152	uknc	Oxfordshire	51.68555237	-0.904938802
Achillea millefolium	1955	174	fitter	Britain	55.3781	-3.436
Achillea millefolium	1955	175	uknc	Oxfordshire	51.68555237	-0.904938802
Achillea millefolium	1956	168	fitter	Britain	55.3781	-3.436
Achillea millefolium	1956	173	uknc	Kent	51.13194643	0.2639233
Achillea millefolium	1956	168	uknc	Oxfordshire	51.68555237	-0.904938802
Achillea millefolium	1957	176	fitter	Britain	55.3781	-3.436
Achillea millefolium	1957	177	uknc	Oxfordshire	51.68555237	-0.904938802
Achillea millefolium	1957	292	uknc	Suffolk	52.05226929	1.148920098
Achillea millefolium	1958	170	fitter	Britain	55.3781	-3.436
Achillea millefolium	1958	25	uknc	Kent	51.13194643	0.2639233
Achillea millefolium	1958	171	uknc	Oxfordshire	51.68555237	-0.904938802
Achillea millefolium	1959	174	fitter	Britain	55.3781	-3.436
Achillea millefolium	1959	175	uknc	Oxfordshire	51.68555237	-0.904938802
Achillea millefolium	1959	193	uknc	Suffolk	52.05226929	1.148920098
Achillea millefolium	1960	159	fitter	Britain	55.3781	-3.436
Achillea millefolium	1960	159	uknc	Oxfordshire	51.68555237	-0.904938802
Achillea millefolium	1960	256	uknc	Suffolk	52.05226929	1.148920098
Achillea millefolium	1961	158	fitter	Britain	55.3781	-3.436
Achillea millefolium	1961	159	uknc	Oxfordshire	51.68555237	-0.904938802
Achillea millefolium	1961	314	uknc	Suffolk	52.05226929	1.148920098
Achillea millefolium	1962	180	fitter	Britain	55.3781	-3.436
Achillea millefolium	1962	181	uknc	Oxfordshire	51.68555237	-0.904938802
Achillea millefolium	1963	166	fitter	Britain	55.3781	-3.436
Achillea millefolium	1963	167	uknc	Oxfordshire	51.68555237	-0.904938802
Achillea millefolium	1964	184	fitter	Britain	55.3781	-3.436
Achillea millefolium	1964	184	uknc	Oxfordshire	51.68555237	-0.904938802
Achillea millefolium	1966	159	fitter	Britain	55.3781	-3.436
Achillea millefolium	1966	160	uknc	Oxfordshire	51.68555237	-0.904938802
Achillea millefolium	1968	180	fitter	Britain	55.3781	-3.436
Achillea millefolium	1968	180	uknc	Oxfordshire	51.68555237	-0.904938802
Achillea millefolium	1969	178	fitter	Britain	55.3781	-3.436
Achillea millefolium	1969	179	uknc	Oxfordshire	51.68555237	-0.904938802
Achillea millefolium	1970	166	fitter	Britain	55.3781	-3.436
Achillea millefolium	1970	167	uknc	Oxfordshire	51.68555237	-0.904938802
Achillea millefolium	1971	171	fitter	Britain	55.3781	-3.436
Achillea millefolium	1971	172	uknc	Oxfordshire	51.68555237	-0.904938802
Achillea millefolium	1971	149	abuasab	Washington DC	38.9072	-77.0369
Achillea millefolium	1973	174	fitter	Britain	55.3781	-3.436
Achillea millefolium	1973	175	uknc	Oxfordshire	51.68555237	-0.904938802
Achillea millefolium	1974	211	rmbl	INT1	38	-106
Achillea millefolium	1974	208	rmbl	INT3	38	-106
Achillea millefolium	1974	208	rmbl	INT4	38	-106
Achillea millefolium	1974	201	rmbl	WM1	38	-106
Achillea millefolium	1974	193	rmbl	WM2	38	-106
Achillea millefolium	1974	195	rmbl	WM3	38	-106
Achillea millefolium	1974	203	rmbl	WM4	38	-106
Achillea millefolium	1974	208	rmbl	WM5	38	-106
Achillea millefolium	1975	174	fitter	Britain	55.3781	-3.436
Achillea millefolium	1975	224	rmbl	EM1	38	-106
Achillea millefolium	1975	215	rmbl	INT1	38	-106
Achillea millefolium	1975	175	uknc	Oxfordshire	51.68555237	-0.904938802
Achillea millefolium	1975	150	abuasab	Washington DC	38.9072	-77.0369
Achillea millefolium	1975	215	rmbl	WM1	38	-106
Achillea millefolium	1975	211	rmbl	WM2	38	-106
Achillea millefolium	1975	231	rmbl	WM3	38	-106
Achillea millefolium	1975	218	rmbl	WM4	38	-106
Achillea millefolium	1976	165	fitter	Britain	55.3781	-3.436
Achillea millefolium	1976	165	uknc	Oxfordshire	51.68555237	-0.904938802
Achillea millefolium	1976	245	uknc	Suffolk	52.05226929	1.148920098
Achillea millefolium	1977	210	rmbl	EM1	38	-106
Achillea millefolium	1977	194	rmbl	INT1	38	-106
Achillea millefolium	1977	187	rmbl	INT3	38	-106
Achillea millefolium	1977	199	rmbl	INT4	38	-106
Achillea millefolium	1977	203	uknc	Suffolk	52.05226929	1.148920098
Achillea millefolium	1977	132	abuasab	Washington DC	38.9072	-77.0369
Achillea millefolium	1977	204	rmbl	WM1	38	-106
Achillea millefolium	1977	187	rmbl	WM2	38	-106
Achillea millefolium	1977	187	rmbl	WM3	38	-106
Achillea millefolium	1977	187	rmbl	WM4	38	-106
Achillea millefolium	1977	194	rmbl	WM5	38	-106
Achillea millefolium	1978	181	fitter	Britain	55.3781	-3.436
Achillea millefolium	1978	182	uknc	Oxfordshire	51.68555237	-0.904938802
Achillea millefolium	1978	286	uknc	Suffolk	52.05226929	1.148920098
Achillea millefolium	1979	169	fitter	Britain	55.3781	-3.436
Achillea millefolium	1979	223	rmbl	INT3	38	-106
Achillea millefolium	1979	170	uknc	Oxfordshire	51.68555237	-0.904938802
Achillea millefolium	1979	185	uknc	Suffolk	51.95688822	1.346035773
Achillea millefolium	1979	204	rmbl	WM2	38	-106
Achillea millefolium	1980	169	fitter	Britain	55.3781	-3.436
Achillea millefolium	1980	205	rmbl	INT3	38	-106
Achillea millefolium	1980	169	uknc	Oxfordshire	51.68555237	-0.904938802
Achillea millefolium	1980	279	uknc	Suffolk	52.05226929	1.148920098
Achillea millefolium	1980	145	abuasab	Washington DC	38.9072	-77.0369
Achillea millefolium	1980	240	rmbl	WM1	38	-106
Achillea millefolium	1980	211	rmbl	WM2	38	-106
Achillea millefolium	1980	205	rmbl	WM3	38	-106
Achillea millefolium	1980	221	rmbl	WM4	38	-106
Achillea millefolium	1980	221	rmbl	WM5	38	-106
Achillea millefolium	1981	174	fitter	Britain	55.3781	-3.436
Achillea millefolium	1981	199	rmbl	EM1	38	-106
Achillea millefolium	1981	182	rmbl	INT3	38	-106
Achillea millefolium	1981	175	uknc	Oxfordshire	51.68555237	-0.904938802
Achillea millefolium	1981	144	abuasab	Washington DC	38.9072	-77.0369
Achillea millefolium	1981	221	rmbl	WM1	38	-106
Achillea millefolium	1981	184	rmbl	WM2	38	-106
Achillea millefolium	1981	251	rmbl	WM3	38	-106
Achillea millefolium	1981	193	rmbl	WM4	38	-106
Achillea millefolium	1982	162	fitter	Britain	55.3781	-3.436
Achillea millefolium	1982	215	rmbl	EM1	38	-106
Achillea millefolium	1982	217	rmbl	INT3	38	-106
Achillea millefolium	1982	215	rmbl	INT5	38	-106
Achillea millefolium	1982	163	uknc	Oxfordshire	51.68555237	-0.904938802
Achillea millefolium	1982	132	abuasab	Washington DC	38.9072	-77.0369
Achillea millefolium	1982	222	rmbl	WM1	38	-106
Achillea millefolium	1982	204	rmbl	WM2	38	-106
Achillea millefolium	1982	210	rmbl	WM4	38	-106
Achillea millefolium	1982	212	rmbl	WM5	38	-106
Achillea millefolium	1983	179	fitter	Britain	55.3781	-3.436
Achillea millefolium	1983	224	rmbl	INT5	38	-106
Achillea millefolium	1983	180	uknc	Oxfordshire	51.68555237	-0.904938802
Achillea millefolium	1983	144	abuasab	Washington DC	38.9072	-77.0369
Achillea millefolium	1983	230	rmbl	WM1	38	-106
Achillea millefolium	1983	213	rmbl	WM2	38	-106
Achillea millefolium	1983	219	rmbl	WM3	38	-106
Achillea millefolium	1983	219	rmbl	WM4	38	-106
Achillea millefolium	1983	222	rmbl	WM5	38	-106
Achillea millefolium	1984	176	fitter	Britain	55.3781	-3.436
Achillea millefolium	1984	214	rmbl	INT5	38	-106
Achillea millefolium	1984	176	uknc	Oxfordshire	51.68555237	-0.904938802
Achillea millefolium	1984	214	rmbl	WM2	38	-106
Achillea millefolium	1984	207	rmbl	WM3	38	-106
Achillea millefolium	1984	256	rmbl	WM4	38	-106
Achillea millefolium	1984	211	rmbl	WM5	38	-106
Achillea millefolium	1985	193	rmbl	GH1	38	-106
Achillea millefolium	1985	212	rmbl	GH2	38	-106
Achillea millefolium	1985	132	abuasab	Washington DC	38.9072	-77.0369
Achillea millefolium	1985	195	rmbl	WM3	38	-106
Achillea millefolium	1985	197	rmbl	WM4	38	-106
Achillea millefolium	1986	170	fitter	Britain	55.3781	-3.436
Achillea millefolium	1986	213	rmbl	GH1	38	-106
Achillea millefolium	1986	219	rmbl	GH2	38	-106
Achillea millefolium	1986	216	rmbl	INT4	38	-106
Achillea millefolium	1986	171	uknc	Oxfordshire	51.68555237	-0.904938802
Achillea millefolium	1986	137	abuasab	Washington DC	38.9072	-77.0369
Achillea millefolium	1986	209	rmbl	WM2	38	-106
Achillea millefolium	1986	203	rmbl	WM3	38	-106
Achillea millefolium	1986	211	rmbl	WM4	38	-106
Achillea millefolium	1987	199	rmbl	GH1	38	-106
Achillea millefolium	1987	206	rmbl	INT4	38	-106
Achillea millefolium	1987	143	abuasab	Washington DC	38.9072	-77.0369
Achillea millefolium	1987	197	rmbl	WM2	38	-106
Achillea millefolium	1987	203	rmbl	WM4	38	-106
Achillea millefolium	1988	185	fitter	Britain	55.3781	-3.436
Achillea millefolium	1988	203	rmbl	GH2	38	-106
Achillea millefolium	1988	209	rmbl	INT4	38	-106
Achillea millefolium	1988	185	uknc	Oxfordshire	51.68555237	-0.904938802
Achillea millefolium	1988	143	abuasab	Washington DC	38.9072	-77.0369
Achillea millefolium	1988	201	rmbl	WM2	38	-106
Achillea millefolium	1988	203	rmbl	WM3	38	-106
Achillea millefolium	1988	203	rmbl	WM4	38	-106
Achillea millefolium	1989	171	fitter	Britain	55.3781	-3.436
Achillea millefolium	1989	192	rmbl	GH1	38	-106
Achillea millefolium	1989	172	uknc	Oxfordshire	51.68555237	-0.904938802
Achillea millefolium	1989	149	abuasab	Washington DC	38.9072	-77.0369
Achillea millefolium	1989	202	rmbl	WM2	38	-106
Achillea millefolium	1989	223	rmbl	WM4	38	-106
Achillea millefolium	1990	154	fitter	Britain	55.3781	-3.436
Achillea millefolium	1990	155	uknc	Oxfordshire	51.68555237	-0.904938802
Achillea millefolium	1990	133	abuasab	Washington DC	38.9072	-77.0369
Achillea millefolium	1991	221	rmbl	EM1	38	-106
Achillea millefolium	1991	210	rmbl	GH1	38	-106
Achillea millefolium	1991	224	rmbl	GH2	38	-106
Achillea millefolium	1991	248	rmbl	INT1	38	-106
Achillea millefolium	1991	228	rmbl	INT4	38	-106
Achillea millefolium	1991	131	abuasab	Washington DC	38.9072	-77.0369
Achillea millefolium	1991	214	rmbl	WM1	38	-106
Achillea millefolium	1991	216	rmbl	WM2	38	-106
Achillea millefolium	1991	218	rmbl	WM4	38	-106
Achillea millefolium	1991	218	rmbl	WM5	38	-106
Achillea millefolium	1992	170	fitter	Britain	55.3781	-3.436
Achillea millefolium	1992	199	rmbl	GH1	38	-106
Achillea millefolium	1992	204	rmbl	GH2	38	-106
Achillea millefolium	1992	230	rmbl	INT4	38	-106
Achillea millefolium	1992	170	uknc	Oxfordshire	51.68555237	-0.904938802
Achillea millefolium	1992	152	abuasab	Washington DC	38.9072	-77.0369
Achillea millefolium	1992	211	rmbl	WM2	38	-106
Achillea millefolium	1992	202	rmbl	WM4	38	-106
Achillea millefolium	1992	219	rmbl	WM5	38	-106
Achillea millefolium	1993	213	rmbl	GH1	38	-106
Achillea millefolium	1993	219	rmbl	GH2	38	-106
Achillea millefolium	1993	150	abuasab	Washington DC	38.9072	-77.0369
Achillea millefolium	1993	227	rmbl	WM2	38	-106
Achillea millefolium	1993	213	rmbl	WM4	38	-106
Achillea millefolium	1994	183	uknc	Bedfordshire	52.09727875	-0.293414389
Achillea millefolium	1994	138	fitter	Britain	55.3781	-3.436
Achillea millefolium	1994	193	rmbl	GH1	38	-106
Achillea millefolium	1994	203	rmbl	GH2	38	-106
Achillea millefolium	1994	139	uknc	Oxfordshire	51.68555237	-0.904938802
Achillea millefolium	1994	141	abuasab	Washington DC	38.9072	-77.0369
Achillea millefolium	1994	207	rmbl	WM1	38	-106
Achillea millefolium	1994	203	rmbl	WM2	38	-106
Achillea millefolium	1995	224	rmbl	GH1	38	-106
Achillea millefolium	1995	226	rmbl	GH2	38	-106
Achillea millefolium	1995	226	rmbl	WM1	38	-106
Achillea millefolium	1995	226	rmbl	WM2	38	-106
Achillea millefolium	1995	238	rmbl	WM5	38	-106
Achillea millefolium	1996	202	uknc	Bedfordshire	52.09727875	-0.293414389
Achillea millefolium	1996	171	fitter	Britain	55.3781	-3.436
Achillea millefolium	1996	207	rmbl	GH2	38	-106
Achillea millefolium	1996	220	rmbl	INT4	38	-106
Achillea millefolium	1996	171	uknc	Oxfordshire	51.68555237	-0.904938802
Achillea millefolium	1996	140	abuasab	Washington DC	38.9072	-77.0369
Achillea millefolium	1996	230	rmbl	WM2	38	-106
Achillea millefolium	1996	218	rmbl	WM4	38	-106
Achillea millefolium	1997	172	fitter	Britain	55.3781	-3.436
Achillea millefolium	1997	204	rmbl	GH1	38	-106
Achillea millefolium	1997	222	rmbl	GH2	38	-106
Achillea millefolium	1997	173	uknc	Oxfordshire	51.68555237	-0.904938802
Achillea millefolium	1997	120	abuasab	Washington DC	38.9072	-77.0369
Achillea millefolium	1997	206	rmbl	WM2	38	-106
Achillea millefolium	1997	230	rmbl	WM4	38	-106
Achillea millefolium	1998	182	uknc	Bedfordshire	52.09727875	-0.293414389
Achillea millefolium	1998	172	fitter	Britain	55.3781	-3.436
Achillea millefolium	1998	209	rmbl	GH1	38	-106
Achillea millefolium	1998	218	rmbl	GH2	38	-106
Achillea millefolium	1998	207	rmbl	GH3	38	-106
Achillea millefolium	1998	212	rmbl	GH4	38	-106
Achillea millefolium	1998	212	rmbl	GH5	38	-106
Achillea millefolium	1998	222	rmbl	INT5	38	-106
Achillea millefolium	1998	173	uknc	Oxfordshire	51.68555237	-0.904938802
Achillea millefolium	1998	122	abuasab	Washington DC	38.9072	-77.0369
Achillea millefolium	1998	222	rmbl	WM1	38	-106
Achillea millefolium	1998	201	rmbl	WM2	38	-106
Achillea millefolium	1998	203	rmbl	WM3	38	-106
Achillea millefolium	1998	214	rmbl	WM4	38	-106
Achillea millefolium	1998	222	rmbl	WM5	38	-106
Achillea millefolium	1999	171	uknc	Bedfordshire	52.09727875	-0.293414389
Achillea millefolium	1999	137	fitter	Britain	55.3781	-3.436
Achillea millefolium	1999	216	rmbl	GH2	38	-106
Achillea millefolium	1999	211	rmbl	GH5	38	-106
Achillea millefolium	1999	138	uknc	Oxfordshire	51.68555237	-0.904938802
Achillea millefolium	1999	142	abuasab	Washington DC	38.9072	-77.0369
Achillea millefolium	1999	207	rmbl	WM2	38	-106
Achillea millefolium	1999	201	rmbl	WM3	38	-106
Achillea millefolium	1999	207	rmbl	WM4	38	-106
Achillea millefolium	2000	198	uknc	Bedfordshire	52.09727875	-0.293414389
Achillea millefolium	2000	173	fitter	Britain	55.3781	-3.436
Achillea millefolium	2000	196	rmbl	GH2	38	-106
Achillea millefolium	2000	203	rmbl	GH3	38	-106
Achillea millefolium	2000	205	rmbl	GH5	38	-106
Achillea millefolium	2000	173	uknc	Oxfordshire	51.68555237	-0.904938802
Achillea millefolium	2000	196	rmbl	WM2	38	-106
Achillea millefolium	2000	207	rmbl	WM4	38	-106
Achillea millefolium	2000	203	rmbl	WM5	38	-106
Achillea millefolium	2001	171	uknc	Bedfordshire	52.09727875	-0.293414389
Achillea millefolium	2001	208	rmbl	GH2	38	-106
Achillea millefolium	2001	225	rmbl	INT5	38	-106
Achillea millefolium	2001	210	rmbl	WM4	38	-106
Achillea millefolium	2001	202	rmbl	WM5	38	-106
Achillea millefolium	2002	125	uknc	Bedfordshire	52.09727875	-0.293414389
Achillea millefolium	2002	208	rmbl	WM4	38	-106
Achillea millefolium	2003	216	rmbl	AF8	38	-106
Achillea millefolium	2003	154	uknc	Bedfordshire	52.09727875	-0.293414389
Achillea millefolium	2003	194	rmbl	GH3	38	-106
Achillea millefolium	2003	209	rmbl	GH4	38	-106
Achillea millefolium	2003	209	rmbl	VR2	38	-106
Achillea millefolium	2003	205	rmbl	WM1	38	-106
Achillea millefolium	2003	192	rmbl	WM2	38	-106
Achillea millefolium	2004	161	uknc	Bedfordshire	52.09727875	-0.293414389
Achillea millefolium	2004	158	uknc	Devon	51.10777314	-4.16263802
Achillea millefolium	2004	202	rmbl	EM1	38	-106
Achillea millefolium	2004	196	rmbl	GH3	38	-106
Achillea millefolium	2004	214	rmbl	INT4	38	-106
Achillea millefolium	2004	212	rmbl	INT5	38	-106
Achillea millefolium	2004	202	rmbl	WM2	38	-106
Achillea millefolium	2004	200	rmbl	WM4	38	-106
Achillea millefolium	2004	206	rmbl	WM5	38	-106
Achillea millefolium	2005	206	rmbl	GH1	38	-106
Achillea millefolium	2005	202	rmbl	GH2	38	-106
Achillea millefolium	2005	212	rmbl	GH3	38	-106
Achillea millefolium	2005	208	rmbl	GH4	38	-106
Achillea millefolium	2005	235	rmbl	GH5	38	-106
Achillea millefolium	2005	208	rmbl	WM2	38	-106
Achillea millefolium	2005	212	rmbl	WM4	38	-106
Achillea millefolium	2005	219	rmbl	WM5	38	-106
Achillea millefolium	2006	218	rmbl	GH2	38	-106
Achillea millefolium	2006	192	rmbl	GH3	38	-106
Achillea millefolium	2006	246	rmbl	GH5	38	-106
Achillea millefolium	2006	196	rmbl	WM2	38	-106
Achillea millefolium	2006	208	rmbl	WM5	38	-106
Achillea millefolium	2007	186	rmbl	GH1	38	-106
Achillea millefolium	2007	202	rmbl	GH2	38	-106
Achillea millefolium	2007	204	rmbl	GH4	38	-106
Achillea millefolium	2007	210	rmbl	GH5	38	-106
Achillea millefolium	2007	188	rmbl	INT3	38	-106
Achillea millefolium	2007	198	rmbl	MDW	38	-106
Achillea millefolium	2007	202	rmbl	WM1	38	-106
Achillea millefolium	2007	194	rmbl	WM2	38	-106
Achillea millefolium	2007	204	rmbl	WM3	38	-106
Achillea millefolium	2007	202	rmbl	WM5	38	-106
Achillea millefolium	2008	231	rmbl	GH2	38	-106
Achillea millefolium	2008	245	rmbl	GH3	38	-106
Achillea millefolium	2008	214	rmbl	GH4	38	-106
Achillea millefolium	2008	225	rmbl	GH5	38	-106
Achillea millefolium	2008	214	rmbl	WM3	38	-106
Achillea millefolium	2008	237	rmbl	WM4	38	-106
Achillea millefolium	2008	229	rmbl	WM5	38	-106
Achillea millefolium	2009	198	rmbl	GH2	38	-106
Achillea millefolium	2009	222	rmbl	GH3	38	-106
Achillea millefolium	2009	198	rmbl	GH4	38	-106
Achillea millefolium	2009	202	rmbl	GH5	38	-106
Achillea millefolium	2009	204	rmbl	WM1	38	-106
Achillea millefolium	2009	206	rmbl	WM2	38	-106
Achillea millefolium	2009	198	rmbl	WM4	38	-106
Achillea millefolium	2009	206	rmbl	WM5	38	-106
Achillea millefolium	2010	206	rmbl	GH1	38	-106
Achillea millefolium	2010	204	rmbl	GH2	38	-106
Achillea millefolium	2010	194	rmbl	GH4	38	-106
Achillea millefolium	2010	206	rmbl	GH5	38	-106
Achillea millefolium	2010	117	craine	USA	39.08	-96.56
Achillea millefolium	2010	248	rmbl	WM2	38	-106
Achillea millefolium	2010	200	rmbl	WM4	38	-106
Achillea millefolium	2010	206	rmbl	WM5	38	-106
Achillea millefolium	2011	218	rmbl	GH2	38	-106
Achillea millefolium	2011	218	rmbl	GH3	38	-106
Achillea millefolium	2011	214	rmbl	GH4	38	-106
Achillea millefolium	2011	218	rmbl	GH5	38	-106
Achillea millefolium	2011	226	rmbl	INT1	38	-106
Achillea millefolium	2011	218	rmbl	WM1	38	-106
Achillea millefolium	2011	210	rmbl	WM2	38	-106
Achillea millefolium	2011	206	rmbl	WM3	38	-106
Achillea millefolium	2011	212	rmbl	WM4	38	-106
Achillea millefolium	2011	218	rmbl	WM5	38	-106
Achillea millefolium	2012	215	rmbl	GH2	38	-106
Achillea millefolium	2012	195	rmbl	GH3	38	-106
Achillea millefolium	2013	206	rmbl	GH1	38	-106
Achillea millefolium	2013	200	rmbl	GH2	38	-106
Achillea millefolium	2013	198	rmbl	GH3	38	-106
Achillea millefolium	2013	200	rmbl	GH4	38	-106
Achillea millefolium	2013	240	rmbl	GH5	38	-106
Achillea millefolium	2013	216	rmbl	INT5	38	-106
Achillea millefolium	2013	206	rmbl	MDW	38	-106
Achillea millefolium	2013	194	rmbl	VR2	38	-106
Achillea millefolium	2013	216	rmbl	WM1	38	-106
Achillea millefolium	2013	212	rmbl	WM2	38	-106
Achillea millefolium	2013	218	rmbl	WM4	38	-106
Achillea millefolium	2013	206	rmbl	WM5	38	-106
Achillea millefolium	2014	200	rmbl	AF8	38	-106
Achillea millefolium	2014	230	rmbl	GH1	38	-106
Achillea millefolium	2014	224	rmbl	GH2	38	-106
Achillea millefolium	2014	210	rmbl	GH3	38	-106
Achillea millefolium	2014	241	rmbl	GH4	38	-106
Achillea millefolium	2014	234	rmbl	GH5	38	-106
Achillea millefolium	2014	194	rmbl	INT3	38	-106
Achillea millefolium	2014	218	rmbl	INT5	38	-106
Achillea millefolium	2014	218	rmbl	MDW	38	-106
Achillea millefolium	2014	212	rmbl	VR2	38	-106
Achillea millefolium	2014	208	rmbl	WM1	38	-106
Achillea millefolium	2014	214	rmbl	WM2	38	-106
Achillea millefolium	2014	208	rmbl	WM3	38	-106
Achillea millefolium	2014	220	rmbl	WM4	38	-106
Achillea millefolium	2014	218	rmbl	WM5	38	-106
Achillea millefolium	2015	186	rmbl	AF8	38	-106
Achillea millefolium	2015	211	rmbl	GH1	38	-106
Achillea millefolium	2015	207	rmbl	GH2	38	-106
Achillea millefolium	2015	194	rmbl	GH4	38	-106
Achillea millefolium	2015	203	rmbl	GH5	38	-106
Achillea millefolium	2015	198	rmbl	VR2	38	-106
Achillea millefolium	2015	211	rmbl	WM1	38	-106
Achillea millefolium	2015	203	rmbl	WM2	38	-106
Achillea millefolium	2015	182	rmbl	WM3	38	-106
Achillea millefolium	2015	205	rmbl	WM4	38	-106
Achillea millefolium	2016	199	rmbl	GH1	38	-106
Achillea millefolium	2016	209	rmbl	GH4	38	-106
Achillea millefolium	2016	215	rmbl	GH5	38	-106
Achillea millefolium	2016	225	rmbl	MDW	38	-106
Achillea millefolium	2016	205	rmbl	WM1	38	-106
Achillea millefolium	2016	199	rmbl	WM2	38	-106
Achillea millefolium	2016	195	rmbl	WM3	38	-106
Achillea millefolium	2016	215	rmbl	WM4	38	-106
Achillea millefolium	2017	207	rmbl	AF8	38	-106
Achillea millefolium	2017	207	rmbl	GH1	38	-106
Achillea millefolium	2017	232	rmbl	GH3	38	-106
Achillea millefolium	2017	205	rmbl	GH4	38	-106
Achillea millefolium	2017	219	rmbl	GH5	38	-106
Achillea millefolium	2017	212	rmbl	MDW	38	-106
Achillea millefolium	2017	214	rmbl	VR2	38	-106
Achillea millefolium	2017	212	rmbl	WM1	38	-106
Achillea millefolium	2017	216	rmbl	WM5	38	-106
Agrimonia eupatoria	1950	175	uknc	Suffolk	52.06579133	0.974761005
Agrimonia eupatoria	1954	179	fitter	Britain	55.3781	-3.436
Agrimonia eupatoria	1954	224	uknc	Kent	51.13194643	0.2639233
Agrimonia eupatoria	1954	180	uknc	Oxfordshire	51.68555237	-0.904938802
Agrimonia eupatoria	1955	171	fitter	Britain	55.3781	-3.436
Agrimonia eupatoria	1955	172	uknc	Oxfordshire	51.68555237	-0.904938802
Agrimonia eupatoria	1955	202	uknc	Suffolk	52.01439402	1.219139144
Agrimonia eupatoria	1956	186	fitter	Britain	55.3781	-3.436
Agrimonia eupatoria	1956	215	uknc	Kent	51.13194643	0.2639233
Agrimonia eupatoria	1956	186	uknc	Oxfordshire	51.68555237	-0.904938802
Agrimonia eupatoria	1956	201	uknc	Suffolk	52.1565397	0.556792013
Agrimonia eupatoria	1957	168	fitter	Britain	55.3781	-3.436
Agrimonia eupatoria	1957	210	uknc	Kent	51.13194643	0.2639233
Agrimonia eupatoria	1957	169	uknc	Oxfordshire	51.68555237	-0.904938802
Agrimonia eupatoria	1958	182	fitter	Britain	55.3781	-3.436
Agrimonia eupatoria	1958	179	uknc	Kent	51.13194643	0.2639233
Agrimonia eupatoria	1958	183	uknc	Oxfordshire	51.68555237	-0.904938802
Agrimonia eupatoria	1959	170	fitter	Britain	55.3781	-3.436
Agrimonia eupatoria	1959	180	uknc	Kent	51.13194643	0.2639233
Agrimonia eupatoria	1959	171	uknc	Oxfordshire	51.68555237	-0.904938802
Agrimonia eupatoria	1960	180	fitter	Britain	55.3781	-3.436
Agrimonia eupatoria	1960	180	uknc	Oxfordshire	51.68555237	-0.904938802
Agrimonia eupatoria	1962	181	fitter	Britain	55.3781	-3.436
Agrimonia eupatoria	1962	182	uknc	Oxfordshire	51.68555237	-0.904938802
Agrimonia eupatoria	1964	185	fitter	Britain	55.3781	-3.436
Agrimonia eupatoria	1964	185	uknc	Oxfordshire	51.68555237	-0.904938802
Agrimonia eupatoria	1965	186	fitter	Britain	55.3781	-3.436
Agrimonia eupatoria	1965	187	uknc	Oxfordshire	51.68555237	-0.904938802
Agrimonia eupatoria	1966	189	fitter	Britain	55.3781	-3.436
Agrimonia eupatoria	1966	190	uknc	Oxfordshire	51.68555237	-0.904938802
Agrimonia eupatoria	1966	211	uknc	Suffolk	52.22958874	0.897829652
Agrimonia eupatoria	1967	181	fitter	Britain	55.3781	-3.436
Agrimonia eupatoria	1967	182	uknc	Oxfordshire	51.68555237	-0.904938802
Agrimonia eupatoria	1969	184	fitter	Britain	55.3781	-3.436
Agrimonia eupatoria	1969	185	uknc	Oxfordshire	51.68555237	-0.904938802
Agrimonia eupatoria	1970	181	fitter	Britain	55.3781	-3.436
Agrimonia eupatoria	1970	182	uknc	Oxfordshire	51.68555237	-0.904938802
Agrimonia eupatoria	1971	189	fitter	Britain	55.3781	-3.436
Agrimonia eupatoria	1971	190	uknc	Oxfordshire	51.68555237	-0.904938802
Agrimonia eupatoria	1973	179	fitter	Britain	55.3781	-3.436
Agrimonia eupatoria	1973	180	uknc	Oxfordshire	51.68555237	-0.904938802
Agrimonia eupatoria	1974	175	fitter	Britain	55.3781	-3.436
Agrimonia eupatoria	1974	176	uknc	Oxfordshire	51.68555237	-0.904938802
Agrimonia eupatoria	1975	178	fitter	Britain	55.3781	-3.436
Agrimonia eupatoria	1975	179	uknc	Oxfordshire	51.68555237	-0.904938802
Agrimonia eupatoria	1976	176	fitter	Britain	55.3781	-3.436
Agrimonia eupatoria	1976	176	uknc	Oxfordshire	51.68555237	-0.904938802
Agrimonia eupatoria	1977	189	fitter	Britain	55.3781	-3.436
Agrimonia eupatoria	1977	190	uknc	Oxfordshire	51.68555237	-0.904938802
Agrimonia eupatoria	1978	184	fitter	Britain	55.3781	-3.436
Agrimonia eupatoria	1978	185	uknc	Oxfordshire	51.68555237	-0.904938802
Agrimonia eupatoria	1979	178	fitter	Britain	55.3781	-3.436
Agrimonia eupatoria	1979	179	uknc	Oxfordshire	51.68555237	-0.904938802
Agrimonia eupatoria	1980	174	fitter	Britain	55.3781	-3.436
Agrimonia eupatoria	1980	174	uknc	Oxfordshire	51.68555237	-0.904938802
Agrimonia eupatoria	1981	175	fitter	Britain	55.3781	-3.436
Agrimonia eupatoria	1981	176	uknc	Oxfordshire	51.68555237	-0.904938802
Agrimonia eupatoria	1982	164	fitter	Britain	55.3781	-3.436
Agrimonia eupatoria	1982	181	uknc	Herefordshire	52.0306449	-2.424118042
Agrimonia eupatoria	1982	165	uknc	Oxfordshire	51.68555237	-0.904938802
Agrimonia eupatoria	1983	189	fitter	Britain	55.3781	-3.436
Agrimonia eupatoria	1983	230	uknc	Herefordshire	52.0306449	-2.424118042
Agrimonia eupatoria	1983	190	uknc	Oxfordshire	51.68555237	-0.904938802
Agrimonia eupatoria	1984	177	fitter	Britain	55.3781	-3.436
Agrimonia eupatoria	1984	197	uknc	Herefordshire	52.0306449	-2.424118042
Agrimonia eupatoria	1984	177	uknc	Oxfordshire	51.68555237	-0.904938802
Agrimonia eupatoria	1985	167	fitter	Britain	55.3781	-3.436
Agrimonia eupatoria	1985	168	uknc	Oxfordshire	51.68555237	-0.904938802
Agrimonia eupatoria	1986	183	fitter	Britain	55.3781	-3.436
Agrimonia eupatoria	1986	184	uknc	Oxfordshire	51.68555237	-0.904938802
Agrimonia eupatoria	1988	173	fitter	Britain	55.3781	-3.436
Agrimonia eupatoria	1988	173	uknc	Oxfordshire	51.68555237	-0.904938802
Agrimonia eupatoria	1989	154	fitter	Britain	55.3781	-3.436
Agrimonia eupatoria	1989	155	uknc	Oxfordshire	51.68555237	-0.904938802
Agrimonia eupatoria	1990	168	fitter	Britain	55.3781	-3.436
Agrimonia eupatoria	1990	169	uknc	Oxfordshire	51.68555237	-0.904938802
Agrimonia eupatoria	1991	187	fitter	Britain	55.3781	-3.436
Agrimonia eupatoria	1991	188	uknc	Oxfordshire	51.68555237	-0.904938802
Agrimonia eupatoria	1992	170	fitter	Britain	55.3781	-3.436
Agrimonia eupatoria	1992	170	uknc	Oxfordshire	51.68555237	-0.904938802
Agrimonia eupatoria	1994	161	fitter	Britain	55.3781	-3.436
Agrimonia eupatoria	1994	162	uknc	Oxfordshire	51.68555237	-0.904938802
Agrimonia eupatoria	1995	183	uknc	Bedfordshire	52.09727875	-0.293414389
Agrimonia eupatoria	1996	184	fitter	Britain	55.3781	-3.436
Agrimonia eupatoria	1996	184	uknc	Oxfordshire	51.68555237	-0.904938802
Agrimonia eupatoria	1997	159	fitter	Britain	55.3781	-3.436
Agrimonia eupatoria	1997	160	uknc	Oxfordshire	51.68555237	-0.904938802
Agrimonia eupatoria	1999	177	fitter	Britain	55.3781	-3.436
Agrimonia eupatoria	1999	178	uknc	Oxfordshire	51.68555237	-0.904938802
Agrimonia eupatoria	2000	172	fitter	Britain	55.3781	-3.436
Agrimonia eupatoria	2000	172	uknc	Oxfordshire	51.68555237	-0.904938802
Agrimonia eupatoria	2001	203	uknc	Bedfordshire	52.09727875	-0.293414389
Agrimonia eupatoria	2003	172	uknc	Bedfordshire	52.09727875	-0.293414389
Agrimonia eupatoria	2004	179	uknc	Bedfordshire	52.09727875	-0.293414389
Agrimonia eupatoria	2004	170	uknc	Devon	51.10777314	-4.16263802
Alopecurus pratensis	1953	124	uknc	Kent	51.13194643	0.2639233
Alopecurus pratensis	1954	128	uknc	Kent	51.13194643	0.2639233
Alopecurus pratensis	1955	122	uknc	Kent	51.13194643	0.2639233
Alopecurus pratensis	1956	129	uknc	Kent	51.13194643	0.2639233
Alopecurus pratensis	1957	94	uknc	Kent	51.13194643	0.2639233
Alopecurus pratensis	1957	79	uknc	Oxfordshire	51.68555237	-0.904938802
Alopecurus pratensis	1958	129	uknc	Kent	51.13194643	0.2639233
Alopecurus pratensis	1958	119	uknc	Oxfordshire	51.68555237	-0.904938802
Alopecurus pratensis	1959	112	uknc	Kent	51.13194643	0.2639233
Alopecurus pratensis	1959	107	uknc	Oxfordshire	51.68555237	-0.904938802
Alopecurus pratensis	1960	100	uknc	Oxfordshire	51.68555237	-0.904938802
Alopecurus pratensis	1961	71	uknc	Oxfordshire	51.68555237	-0.904938802
Alopecurus pratensis	1962	126	uknc	Oxfordshire	51.68555237	-0.904938802
Alopecurus pratensis	1963	118	uknc	Oxfordshire	51.68555237	-0.904938802
Alopecurus pratensis	1964	118	uknc	Oxfordshire	51.68555237	-0.904938802
Alopecurus pratensis	1965	114	uknc	Oxfordshire	51.68555237	-0.904938802
Alopecurus pratensis	1966	113	uknc	Oxfordshire	51.68555237	-0.904938802
Alopecurus pratensis	1967	101	uknc	Oxfordshire	51.68555237	-0.904938802
Alopecurus pratensis	1968	117	uknc	Oxfordshire	51.68555237	-0.904938802
Alopecurus pratensis	1969	101	uknc	Oxfordshire	51.68555237	-0.904938802
Alopecurus pratensis	1970	124	uknc	Oxfordshire	51.68555237	-0.904938802
Alopecurus pratensis	1971	112	uknc	Oxfordshire	51.68555237	-0.904938802
Alopecurus pratensis	1972	105	uknc	Oxfordshire	51.68555237	-0.904938802
Alopecurus pratensis	1973	106	uknc	Oxfordshire	51.68555237	-0.904938802
Alopecurus pratensis	1974	100	uknc	Oxfordshire	51.68555237	-0.904938802
Alopecurus pratensis	1975	84	uknc	Oxfordshire	51.68555237	-0.904938802
Alopecurus pratensis	1976	106	uknc	Oxfordshire	51.68555237	-0.904938802
Alopecurus pratensis	1977	97	uknc	Oxfordshire	51.68555237	-0.904938802
Alopecurus pratensis	1978	109	uknc	Oxfordshire	51.68555237	-0.904938802
Alopecurus pratensis	1979	152	uknc	North Yorkshire	54.01335211	-1.935841347
Alopecurus pratensis	1979	104	uknc	Oxfordshire	51.68555237	-0.904938802
Alopecurus pratensis	1980	111	uknc	Oxfordshire	51.68555237	-0.904938802
Alopecurus pratensis	1981	94	uknc	Oxfordshire	51.68555237	-0.904938802
Alopecurus pratensis	1982	105	uknc	Oxfordshire	51.68555237	-0.904938802
Alopecurus pratensis	1983	115	uknc	Oxfordshire	51.68555237	-0.904938802
Alopecurus pratensis	1984	105	uknc	Oxfordshire	51.68555237	-0.904938802
Alopecurus pratensis	1985	110	uknc	Oxfordshire	51.68555237	-0.904938802
Alopecurus pratensis	1986	117	uknc	Oxfordshire	51.68555237	-0.904938802
Alopecurus pratensis	1987	124	uknc	Oxfordshire	51.68555237	-0.904938802
Alopecurus pratensis	1988	97	uknc	Oxfordshire	51.68555237	-0.904938802
Alopecurus pratensis	1989	92	uknc	Oxfordshire	51.68555237	-0.904938802
Alopecurus pratensis	1990	86	uknc	Oxfordshire	51.68555237	-0.904938802
Alopecurus pratensis	1991	151	uknc	North Yorkshire	54.01335211	-1.935841347
Alopecurus pratensis	1991	105	uknc	Oxfordshire	51.68555237	-0.904938802
Alopecurus pratensis	1992	111	uknc	Oxfordshire	51.68555237	-0.904938802
Alopecurus pratensis	1993	99	uknc	Oxfordshire	51.68555237	-0.904938802
Alopecurus pratensis	1994	93	uknc	Oxfordshire	51.68555237	-0.904938802
Alopecurus pratensis	1995	96	uknc	Oxfordshire	51.68555237	-0.904938802
Alopecurus pratensis	1997	97	uknc	Oxfordshire	51.68555237	-0.904938802
Alopecurus pratensis	1998	92	uknc	Oxfordshire	51.68555237	-0.904938802
Alopecurus pratensis	1999	160	uknc	Argyll	56.55067376	-6.264704722
Alopecurus pratensis	1999	142	uknc	Bedfordshire	52.14739201	-0.472732144
Alopecurus pratensis	1999	120	uknc	Berkshire	51.40421154	-0.736274582
Alopecurus pratensis	1999	134	uknc	Buckinghamshire	51.69202119	-0.742744106
Alopecurus pratensis	1999	129	uknc	Cambridgeshire	52.43524837	-0.349527735
Alopecurus pratensis	1999	113	uknc	Cornwall	58.22296292	-4.129820768
Alopecurus pratensis	1999	108	uknc	Devon	50.78772807	-3.661191324
Alopecurus pratensis	1999	169	uknc	Dorset	50.78731853	-2.581576652
Alopecurus pratensis	1999	123	uknc	East Sussex	50.77254598	0.153833335
Alopecurus pratensis	1999	109	uknc	Essex	51.88192822	0.727600718
Alopecurus pratensis	1999	114	uknc	Gloucestershire	51.8291092	-2.461401046
Alopecurus pratensis	1999	123	uknc	Gwent	51.80448133	-2.712054468
Alopecurus pratensis	1999	145	uknc	Hampshire	51.23545399	-1.172052364
Alopecurus pratensis	1999	108	uknc	Hampshire	51.27040506	-0.840292613
Alopecurus pratensis	1999	120	uknc	Lancashire	53.76018856	-3.214958205
Alopecurus pratensis	1999	108	uknc	London	51.57291224	-0.053369228
Alopecurus pratensis	1999	120	uknc	Merseyside	53.4950403	-3.020443484
Alopecurus pratensis	1999	121	uknc	Nottinghamshire	52.96394778	-1.242154016
Alopecurus pratensis	1999	91	uknc	Oxfordshire	51.72800839	-1.445423347
Alopecurus pratensis	1999	97	uknc	Oxfordshire	51.68555237	-0.904938802
Alopecurus pratensis	1999	94	uknc	Somerset	51.30711848	-2.865002261
Alopecurus pratensis	1999	116	uknc	Somerset	51.01919799	-3.099151113
Alopecurus pratensis	1999	114	uknc	Somerset	51.05719149	-2.857481876
Alopecurus pratensis	1999	118	uknc	Staffordshire	52.99404759	-2.207045782
Alopecurus pratensis	1999	119	uknc	Suffolk	52.19152501	0.981689246
Alopecurus pratensis	1999	98	uknc	Surrey	51.31240468	-0.302607363
Alopecurus pratensis	1999	130	uknc	Warwickshire	52.3524939	-1.57271728
Alopecurus pratensis	1999	114	uknc	West Sussex	51.03402774	-0.268584408
Alopecurus pratensis	1999	138	uknc	West Yorkshire	53.84662885	-1.616938276
Alopecurus pratensis	1999	100	uknc	Wiltshire	50.98805755	-1.716431244
Alopecurus pratensis	1999	117	uknc	Wiltshire	51.35687679	-1.785968475
Alopecurus pratensis	2000	123	uknc	Bedfordshire	51.83330857	-0.52111527
Alopecurus pratensis	2000	134	uknc	Bedfordshire	52.14739201	-0.472732144
Alopecurus pratensis	2000	104	uknc	Cambridgeshire	52.43524837	-0.349527735
Alopecurus pratensis	2000	112	uknc	Cheshire	53.1999554	-2.748208144
Alopecurus pratensis	2000	126	uknc	Cornwall	58.22296292	-4.129820768
Alopecurus pratensis	2000	130	uknc	County Antrim	53.17949406	-3.12366464
Alopecurus pratensis	2000	130	uknc	County Durham	54.91440448	-1.749651242
Alopecurus pratensis	2000	133	uknc	County Durham	54.51694159	-1.572078289
Alopecurus pratensis	2000	130	uknc	Cumbria	54.37407141	-2.909735464
Alopecurus pratensis	2000	169	uknc	Derbyshire	53.14343728	-1.343651467
Alopecurus pratensis	2000	90	uknc	Devon	50.71037379	-4.297271984
Alopecurus pratensis	2000	105	uknc	Devon	50.78772807	-3.661191324
Alopecurus pratensis	2000	108	uknc	Devon	51.02140786	-3.960411656
Alopecurus pratensis	2000	138	uknc	Dorset	50.78731853	-2.581576652
Alopecurus pratensis	2000	156	uknc	East Sussex	50.85240208	0.280195396
Alopecurus pratensis	2000	101	uknc	Essex	51.88192822	0.727600718
Alopecurus pratensis	2000	111	uknc	Gloucestershire	51.8291092	-2.461401046
Alopecurus pratensis	2000	125	uknc	Gwent	51.82229648	-2.870484008
Alopecurus pratensis	2000	121	uknc	Gwynedd	52.83208368	-4.587306283
Alopecurus pratensis	2000	133	uknc	Gwynedd	53.27196906	-4.477872289
Alopecurus pratensis	2000	101	uknc	Hampshire	50.98448788	-1.180839872
Alopecurus pratensis	2000	133	uknc	Hampshire	50.97827766	-0.94872084
Alopecurus pratensis	2000	137	uknc	Hampshire	51.23545399	-1.172052364
Alopecurus pratensis	2000	118	uknc	Hampshire	51.27040506	-0.840292613
Alopecurus pratensis	2000	159	uknc	Hertfordshire	52.01689871	-0.150742152
Alopecurus pratensis	2000	125	uknc	Inverness-Shire	57.41817789	-4.36092587
Alopecurus pratensis	2000	132	uknc	Lancashire	53.74947892	-2.872904802
Alopecurus pratensis	2000	170	uknc	Leicestershire	52.6061231	-1.108059299
Alopecurus pratensis	2000	117	uknc	Lincolnshire	52.8101446	-0.16473565
Alopecurus pratensis	2000	112	uknc	London	51.54963936	0.242771673
Alopecurus pratensis	2000	119	uknc	Merseyside	53.4950403	-3.020443484
Alopecurus pratensis	2000	119	uknc	North Humberside	53.95519455	-0.538511962
Alopecurus pratensis	2000	133	uknc	North Yorkshire	54.57447159	-1.035355403
Alopecurus pratensis	2000	150	uknc	Northamptonshire	52.28461641	-0.667399534
Alopecurus pratensis	2000	98	uknc	Oxfordshire	51.72800839	-1.445423347
Alopecurus pratensis	2000	120	uknc	Oxfordshire	51.68555237	-0.904938802
Alopecurus pratensis	2000	142	uknc	Peeblesshire	55.64949337	-3.196516353
Alopecurus pratensis	2000	129	uknc	Perthshire	56.77158599	-3.866889514
Alopecurus pratensis	2000	166	uknc	Ross-Shire	57.64167548	-4.233047823
Alopecurus pratensis	2000	96	uknc	Somerset	51.30711848	-2.865002261
Alopecurus pratensis	2000	118	uknc	Somerset	51.19812099	-3.193572982
Alopecurus pratensis	2000	122	uknc	Staffordshire	52.99404759	-2.207045782
Alopecurus pratensis	2000	122	uknc	Staffordshire	52.86744742	-1.91231402
Alopecurus pratensis	2000	171	uknc	Suffolk	52.06788087	0.946735614
Alopecurus pratensis	2000	131	uknc	Suffolk	52.16063671	1.574836481
Alopecurus pratensis	2000	119	uknc	Surrey	51.31240468	-0.302607363
Alopecurus pratensis	2000	141	uknc	West Sussex	51.05395199	-0.103750048
Alopecurus pratensis	2000	119	uknc	West Sussex	51.03402774	-0.268584408
Alopecurus pratensis	2000	110	uknc	West Yorkshire	53.76634792	-2.001479859
Alopecurus pratensis	2000	124	uknc	West Yorkshire	53.89079215	-1.369129621
Alopecurus pratensis	2000	124	uknc	Wiltshire	51.35687679	-1.785968475
Alopecurus pratensis	2001	137	uknc		54.71524728	-5.860978764
Alopecurus pratensis	2001	147	uknc	Aberdeenshire	57.37137637	-2.65010453
Alopecurus pratensis	2001	165	uknc	Argyll	55.9881561	-4.80699157
Alopecurus pratensis	2001	168	uknc	Argyll	56.3779645	-5.948151857
Alopecurus pratensis	2001	136	uknc	Argyll	55.99328609	-5.473268301
Alopecurus pratensis	2001	126	uknc	Argyll	56.02633624	-5.493947826
Alopecurus pratensis	2001	153	uknc	Ayrshire	55.82939511	-4.842218573
Alopecurus pratensis	2001	149	uknc	Banffshire	57.35592042	-3.35124076
Alopecurus pratensis	2001	110	uknc	Bedfordshire	52.03474998	-0.486778512
Alopecurus pratensis	2001	156	uknc	Berkshire	51.50266604	-0.867545114
Alopecurus pratensis	2001	134	uknc	Berkshire	51.40813072	-1.333604448
Alopecurus pratensis	2001	106	uknc	Berkshire	51.37512477	-0.80422994
Alopecurus pratensis	2001	126	uknc	Buckinghamshire	51.75396444	-0.652650078
Alopecurus pratensis	2001	118	uknc	Buckinghamshire	51.98221238	-0.752139048
Alopecurus pratensis	2001	125	uknc	Cambridgeshire	52.33470382	-0.085686165
Alopecurus pratensis	2001	148	uknc	Cambridgeshire	52.1030732	0.30459225
Alopecurus pratensis	2001	132	uknc	Cheshire	53.19263279	-2.838125026
Alopecurus pratensis	2001	130	uknc	Cheshire	53.02616048	-2.727543018
Alopecurus pratensis	2001	144	uknc	Clwyd	53.32142324	-3.418301011
Alopecurus pratensis	2001	110	uknc	Cornwall	50.92699811	-4.521397236
Alopecurus pratensis	2001	125	uknc	Cornwall	50.16844132	-5.503632531
Alopecurus pratensis	2001	159	uknc	County Armagh	52.95054282	-3.456221497
Alopecurus pratensis	2001	142	uknc	County Armagh	53.17955731	-3.373183252
Alopecurus pratensis	2001	130	uknc	County Down	54.63312452	-5.65980891
Alopecurus pratensis	2001	130	uknc	County Durham	54.52775034	-1.631391408
Alopecurus pratensis	2001	114	uknc	County Tyrone	54.57313443	-6.784633916
Alopecurus pratensis	2001	136	uknc	Cumbria	54.21732444	-2.584238394
Alopecurus pratensis	2001	140	uknc	Cumbria	54.6012236	-3.119004648
Alopecurus pratensis	2001	134	uknc	Cumbria	54.33013487	-2.762769903
Alopecurus pratensis	2001	156	uknc	Derbyshire	52.93832829	-1.800577189
Alopecurus pratensis	2001	143	uknc	Derbyshire	53.1725607	-1.637924598
Alopecurus pratensis	2001	138	uknc	Devon	50.73730376	-3.786955704
Alopecurus pratensis	2001	115	uknc	Devon	51.02138394	-3.961836553
Alopecurus pratensis	2001	127	uknc	Devon	50.66532219	-4.251669251
Alopecurus pratensis	2001	119	uknc	Devon	50.79466645	-3.674080155
Alopecurus pratensis	2001	115	uknc	Dorset	50.88974817	-2.385232621
Alopecurus pratensis	2001	124	uknc	Dorset	51.00736155	-2.191281774
Alopecurus pratensis	2001	145	uknc	Dumfriesshire	55.27399172	-3.720453879
Alopecurus pratensis	2001	129	uknc	Dyfed	51.85377773	-4.664387491
Alopecurus pratensis	2001	115	uknc	Dyfed	51.91520338	-5.001784061
Alopecurus pratensis	2001	108	uknc	Dyfed	51.83135005	-4.411953495
Alopecurus pratensis	2001	113	uknc	Dyfed	51.9041864	-3.811096979
Alopecurus pratensis	2001	132	uknc	Dyfed	52.42084474	-4.080655001
Alopecurus pratensis	2001	115	uknc	Dyfed	52.04776487	-3.767475153
Alopecurus pratensis	2001	130	uknc	East Sussex	50.92167644	-0.099173018
Alopecurus pratensis	2001	133	uknc	East Sussex	51.03016035	0.450076847
Alopecurus pratensis	2001	110	uknc	East Sussex	50.87913431	0.221792656
Alopecurus pratensis	2001	137	uknc	East Sussex	51.05044393	0.342532903
Alopecurus pratensis	2001	117	uknc	Essex	51.74962567	0.362776068
Alopecurus pratensis	2001	85	uknc	Essex	51.88585971	0.826185206
Alopecurus pratensis	2001	132	uknc	Gloucestershire	51.83181209	-2.459977493
Alopecurus pratensis	2001	127	uknc	Gloucestershire	51.95972055	-2.232729641
Alopecurus pratensis	2001	134	uknc	Gloucestershire	51.69154492	-1.956551678
Alopecurus pratensis	2001	162	uknc	Gwent	51.65903437	-2.988298185
Alopecurus pratensis	2001	124	uknc	Gwynedd	52.82842687	-4.590058008
Alopecurus pratensis	2001	100	uknc	Hampshire	50.9543333	-1.221191071
Alopecurus pratensis	2001	140	uknc	Hampshire	50.9200777	-1.546127402
Alopecurus pratensis	2001	134	uknc	Hampshire	51.20232698	-1.585484557
Alopecurus pratensis	2001	144	uknc	Herefordshire	52.12162462	-2.628675043
Alopecurus pratensis	2001	133	uknc	Hertfordshire	51.81981588	-0.319878924
Alopecurus pratensis	2001	146	uknc	Inverness-Shire	57.3208973	-4.569439517
Alopecurus pratensis	2001	131	uknc	Kent	51.36917522	0.452330158
Alopecurus pratensis	2001	123	uknc	Kent	51.10667008	0.740125855
Alopecurus pratensis	2001	156	uknc	Lanarkshire	55.71744537	-3.475585532
Alopecurus pratensis	2001	165	uknc	Lancashire	53.84576613	-3.000076618
Alopecurus pratensis	2001	130	uknc	Lancashire	53.79430418	-2.63906376
Alopecurus pratensis	2001	139	uknc	Lancashire	54.17512075	-2.830293941
Alopecurus pratensis	2001	153	uknc	Leicestershire	52.75610649	-1.36430366
Alopecurus pratensis	2001	132	uknc	Lincolnshire	53.5861932	-0.21342274
Alopecurus pratensis	2001	136	uknc	Lincolnshire	52.76432168	-0.21022433
Alopecurus pratensis	2001	128	uknc	Lincolnshire	53.30902416	-0.478122488
Alopecurus pratensis	2001	111	uknc	London	51.64115796	-0.158842636
Alopecurus pratensis	2001	127	uknc	London	51.54963936	0.242771673
Alopecurus pratensis	2001	130	uknc	London	51.46483729	-0.272483379
Alopecurus pratensis	2001	162	uknc	London	51.47834209	0.011338592
Alopecurus pratensis	2001	140	uknc	Merseyside	53.35491005	-3.110244874
Alopecurus pratensis	2001	122	uknc	Merseyside	53.39067496	-3.092018134
Alopecurus pratensis	2001	133	uknc	Merseyside	53.46309803	-2.673856548
Alopecurus pratensis	2001	172	uknc	Midlothian	55.88700301	-3.205861818
Alopecurus pratensis	2001	144	uknc	Norfolk	52.63147007	0.974579393
Alopecurus pratensis	2001	145	uknc	Norfolk	52.48976708	1.362798096
Alopecurus pratensis	2001	134	uknc	Norfolk	52.61183833	1.302857988
Alopecurus pratensis	2001	134	uknc	North Humberside	53.81980431	-0.35637369
Alopecurus pratensis	2001	134	uknc	North Yorkshire	54.46187436	-1.101240457
Alopecurus pratensis	2001	145	uknc	North Yorkshire	54.2920498	-0.449787286
Alopecurus pratensis	2001	104	uknc	North Yorkshire	53.84611608	-1.162479189
Alopecurus pratensis	2001	158	uknc	North Yorkshire	54.14498329	-1.636649231
Alopecurus pratensis	2001	125	uknc	North Yorkshire	54.22904056	-0.588685288
Alopecurus pratensis	2001	143	uknc	Northamptonshire	52.37336653	-1.120098978
Alopecurus pratensis	2001	140	uknc	Northumberland	55.22437884	-1.635264512
Alopecurus pratensis	2001	140	uknc	Northumberland	55.32527372	-1.733627676
Alopecurus pratensis	2001	120	uknc	Nottinghamshire	52.95225331	-1.240869953
Alopecurus pratensis	2001	134	uknc	Nottinghamshire	52.92274085	-1.265184794
Alopecurus pratensis	2001	133	uknc	Nottinghamshire	52.90267605	-0.994996149
Alopecurus pratensis	2001	131	uknc	Nottinghamshire	53.19667615	-1.140908891
Alopecurus pratensis	2001	137	uknc	Nottinghamshire	53.0804456	-0.956465719
Alopecurus pratensis	2001	157	uknc	Oxfordshire	51.58431348	-1.481812654
Alopecurus pratensis	2001	130	uknc	Oxfordshire	51.78218004	-1.317194513
Alopecurus pratensis	2001	140	uknc	Powys	52.06517359	-3.143689192
Alopecurus pratensis	2001	126	uknc	Powys	52.5522648	-3.836714627
Alopecurus pratensis	2001	149	uknc	Ross-Shire	57.38719478	-5.598937806
Alopecurus pratensis	2001	141	uknc	Ross-Shire	57.74579943	-4.997604869
Alopecurus pratensis	2001	150	uknc	Shropshire	52.40725974	-2.446832942
Alopecurus pratensis	2001	160	uknc	Shropshire	52.44897692	-3.030550858
Alopecurus pratensis	2001	118	uknc	Shropshire	52.81946273	-2.970412495
Alopecurus pratensis	2001	128	uknc	Somerset	51.01387049	-3.091897348
Alopecurus pratensis	2001	126	uknc	Somerset	51.41623854	-2.775919597
Alopecurus pratensis	2001	117	uknc	Somerset	51.13990659	-3.166612334
Alopecurus pratensis	2001	124	uknc	Somerset	51.15142735	-2.882104108
Alopecurus pratensis	2001	140	uknc	South Yorkshire	53.3265502	-1.534662957
Alopecurus pratensis	2001	139	uknc	Staffordshire	53.18112597	-1.866788291
Alopecurus pratensis	2001	142	uknc	Staffordshire	52.91711154	-2.100923859
Alopecurus pratensis	2001	135	uknc	Staffordshire	52.86475062	-1.91231944
Alopecurus pratensis	2001	159	uknc	Staffordshire	53.11554094	-2.181558836
Alopecurus pratensis	2001	113	uknc	Suffolk	52.03818737	0.741058672
Alopecurus pratensis	2001	140	uknc	Suffolk	52.17308285	1.397358142
Alopecurus pratensis	2001	116	uknc	Surrey	51.21406718	-0.051360224
Alopecurus pratensis	2001	132	uknc	Sutherland	57.97699597	-4.419622388
Alopecurus pratensis	2001	128	uknc	Tyne and Wear	55.0272146	-1.527555089
Alopecurus pratensis	2001	134	uknc	Tyne And Wear	55.01567283	-1.565223088
Alopecurus pratensis	2001	119	uknc	Warwickshire	52.35962634	-1.55649595
Alopecurus pratensis	2001	135	uknc	Warwickshire	52.29802123	-1.278497783
Alopecurus pratensis	2001	145	uknc	West Lothian	55.94818178	-3.503632001
Alopecurus pratensis	2001	165	uknc	West Midlands	52.5466747	-1.98001937
Alopecurus pratensis	2001	142	uknc	West Midlands	52.48541189	-2.041188733
Alopecurus pratensis	2001	110	uknc	West Midlands	52.4236136	-1.651836626
Alopecurus pratensis	2001	130	uknc	West Sussex	50.98735271	-0.274596066
Alopecurus pratensis	2001	126	uknc	West Sussex	51.04887413	-0.541299409
Alopecurus pratensis	2001	143	uknc	West Yorkshire	53.70698103	-2.104490613
Alopecurus pratensis	2001	124	uknc	West Yorkshire	53.94605814	-1.893315311
Alopecurus pratensis	2001	123	uknc	Wiltshire	50.98555561	-1.664675095
Alopecurus pratensis	2001	140	uknc	Wiltshire	51.32816956	-1.734792585
Alopecurus pratensis	2001	108	uknc	Worcestershire	52.36034073	-2.165888146
Alopecurus pratensis	2002	124	uknc		51.98544063	-2.671236804
Alopecurus pratensis	2002	105	uknc		51.03956726	-0.376971102
Alopecurus pratensis	2002	132	uknc		53.17321837	-3.784807992
Alopecurus pratensis	2002	126	uknc		53.32486043	-1.497012537
Alopecurus pratensis	2002	109	uknc		54.66870211	-7.181790153
Alopecurus pratensis	2002	103	uknc		54.87275029	-5.901351628
Alopecurus pratensis	2002	128	uknc	Aberdeenshire	57.08057107	-2.411229034
Alopecurus pratensis	2002	139	uknc	Aberdeenshire	57.13400491	-2.163534947
Alopecurus pratensis	2002	145	uknc	Angus	56.64697801	-2.71096761
Alopecurus pratensis	2002	173	uknc	Angus	56.5179068	-3.037329904
Alopecurus pratensis	2002	126	uknc	Argyll	56.02633624	-5.493947826
Alopecurus pratensis	2002	158	uknc	Banffshire	57.35592042	-3.35124076
Alopecurus pratensis	2002	105	uknc	Bedfordshire	51.84139772	-0.520850234
Alopecurus pratensis	2002	102	uknc	Bedfordshire	52.09958326	-0.531304567
Alopecurus pratensis	2002	122	uknc	Bedfordshire	52.05282946	-0.531379647
Alopecurus pratensis	2002	87	uknc	Berkshire	51.34827063	-0.803866359
Alopecurus pratensis	2002	116	uknc	Berkshire	51.39684783	-1.136772484
Alopecurus pratensis	2002	161	uknc	Berkshire	51.42696575	-0.67954952
Alopecurus pratensis	2002	63	uknc	Buckinghamshire	51.53088321	-0.662575653
Alopecurus pratensis	2002	134	uknc	Buckinghamshire	51.98796614	-1.043206934
Alopecurus pratensis	2002	94	uknc	Buckinghamshire	51.57116722	-0.793697488
Alopecurus pratensis	2002	135	uknc	Buckinghamshire	52.01779924	-0.770064582
Alopecurus pratensis	2002	138	uknc	Caithness	58.55846587	-3.746185279
Alopecurus pratensis	2002	115	uknc	Cambridgeshire	52.57711727	-0.273364969
Alopecurus pratensis	2002	111	uknc	Cambridgeshire	52.33470382	-0.085686165
Alopecurus pratensis	2002	122	uknc	Cambridgeshire	52.1030732	0.30459225
Alopecurus pratensis	2002	104	uknc	Cheshire	53.26106241	-2.181350919
Alopecurus pratensis	2002	101	uknc	Cheshire	53.37308353	-2.572616701
Alopecurus pratensis	2002	128	uknc	Clackmannanshire	56.17669827	-3.847619655
Alopecurus pratensis	2002	122	uknc	Clwyd	52.91896477	-3.441150353
Alopecurus pratensis	2002	123	uknc	Clwyd	53.19151087	-3.159511816
Alopecurus pratensis	2002	107	uknc	Cornwall	50.15046237	-5.381906289
Alopecurus pratensis	2002	153	uknc	Cornwall	50.71001517	-4.447404177
Alopecurus pratensis	2002	71	uknc	Cornwall	50.60255613	-4.50966054
Alopecurus pratensis	2002	105	uknc	County Armagh	54.4355207	-6.381189709
Alopecurus pratensis	2002	128	uknc	County Armagh	54.40813259	-6.513971195
Alopecurus pratensis	2002	120	uknc	County Down	54.33648087	-5.801126907
Alopecurus pratensis	2002	146	uknc	County Down	52.93976904	-3.202692855
Alopecurus pratensis	2002	125	uknc	County Durham	54.54615715	-1.73099355
Alopecurus pratensis	2002	134	uknc	County Londonderry	55.03943892	-6.732080217
Alopecurus pratensis	2002	90	uknc	County Tyrone	54.57313443	-6.784633916
Alopecurus pratensis	2002	127	uknc	Cumbria	54.61345204	-3.43380946
Alopecurus pratensis	2002	109	uknc	Cumbria	54.21732444	-2.584238394
Alopecurus pratensis	2002	120	uknc	Cumbria	54.25613278	-3.2877822
Alopecurus pratensis	2002	110	uknc	Cumbria	54.33013487	-2.762769903
Alopecurus pratensis	2002	130	uknc	Derbyshire	52.91483126	-1.295061547
Alopecurus pratensis	2002	113	uknc	Derbyshire	52.91406081	-1.497321033
Alopecurus pratensis	2002	118	uknc	Derbyshire	53.18713508	-1.283122797
Alopecurus pratensis	2002	117	uknc	Devon	50.73295464	-3.523214011
Alopecurus pratensis	2002	101	uknc	Devon	51.02138394	-3.961836553
Alopecurus pratensis	2002	113	uknc	Devon	50.79801502	-4.221457895
Alopecurus pratensis	2002	97	uknc	Devon	50.39558297	-3.871212054
Alopecurus pratensis	2002	121	uknc	Devon	50.7928482	-2.967557598
Alopecurus pratensis	2002	160	uknc	Devon	51.02166016	-4.102572993
Alopecurus pratensis	2002	147	uknc	Devon	51.03603985	-3.891138153
Alopecurus pratensis	2002	113	uknc	Dorset	50.86225617	-2.810335194
Alopecurus pratensis	2002	93	uknc	Dorset	50.98090316	-2.16382261
Alopecurus pratensis	2002	113	uknc	Dorset	51.00736155	-2.191281774
Alopecurus pratensis	2002	126	uknc	Dumfriesshire	54.79748339	-4.543323922
Alopecurus pratensis	2002	128	uknc	Dyfed	51.85377773	-4.664387491
Alopecurus pratensis	2002	108	uknc	Dyfed	51.83135005	-4.411953495
Alopecurus pratensis	2002	114	uknc	Dyfed	52.00653603	-4.376195007
Alopecurus pratensis	2002	119	uknc	Dyfed	52.15155609	-3.973143964
Alopecurus pratensis	2002	115	uknc	East Sussex	50.96527086	-0.070334767
Alopecurus pratensis	2002	115	uknc	East Sussex	51.03016035	0.450076847
Alopecurus pratensis	2002	171	uknc	East Sussex	50.87815315	-0.007792116
Alopecurus pratensis	2002	87	uknc	East Sussex	50.90519373	0.315489768
Alopecurus pratensis	2002	124	uknc	East Sussex	51.05044393	0.342532903
Alopecurus pratensis	2002	100	uknc	Essex	51.87732181	0.923063739
Alopecurus pratensis	2002	107	uknc	Essex	51.68648562	-0.000831388
Alopecurus pratensis	2002	100	uknc	Essex	51.71783169	0.680079723
Alopecurus pratensis	2002	145	uknc	Fife	56.33364259	-2.821579034
Alopecurus pratensis	2002	140	uknc	Fife	56.28009009	-3.015859952
Alopecurus pratensis	2002	171	uknc	Fife	56.44639447	-2.88727533
Alopecurus pratensis	2002	100	uknc	Gloucestershire	51.45564185	-2.431847257
Alopecurus pratensis	2002	96	uknc	Gloucestershire	51.79049633	-2.632540482
Alopecurus pratensis	2002	117	uknc	Gloucestershire	51.7251235	-1.976556685
Alopecurus pratensis	2002	117	uknc	Gwent	51.72267777	-2.709320492
Alopecurus pratensis	2002	111	uknc	Gwynedd	52.91847169	-4.323198478
Alopecurus pratensis	2002	126	uknc	Gwynedd	53.4077957	-4.312174518
Alopecurus pratensis	2002	152	uknc	Hampshire	50.85507763	-1.053782896
Alopecurus pratensis	2002	125	uknc	Hampshire	51.17377718	-1.100203568
Alopecurus pratensis	2002	102	uknc	Hampshire	50.78633362	-1.614096036
Alopecurus pratensis	2002	87	uknc	Hampshire	51.02359832	-1.575059888
Alopecurus pratensis	2002	96	uknc	Hampshire	51.27034059	-0.815881943
Alopecurus pratensis	2002	122	uknc	Herefordshire	52.07566356	-2.405576741
Alopecurus pratensis	2002	110	uknc	Herefordshire	52.09473759	-2.575075738
Alopecurus pratensis	2002	104	uknc	Hertfordshire	51.63361021	-0.378787545
Alopecurus pratensis	2002	150	uknc	Inverness-Shire	57.4450509	-4.419373931
Alopecurus pratensis	2002	139	uknc	Inverness-Shire	57.05996524	-3.945019039
Alopecurus pratensis	2002	87	uknc	Isle Of Wight	50.71166048	-1.113326514
Alopecurus pratensis	2002	97	uknc	Kent	51.25706037	0.437757961
Alopecurus pratensis	2002	115	uknc	Kent	51.29402286	1.047951909
Alopecurus pratensis	2002	97	uknc	Kent	51.17541795	0.662430179
Alopecurus pratensis	2002	122	uknc	Kent	51.22564465	1.085730513
Alopecurus pratensis	2002	127	uknc	Lanarkshire	55.80484937	-4.080432073
Alopecurus pratensis	2002	137	uknc	Lanarkshire	55.71744537	-3.475585532
Alopecurus pratensis	2002	134	uknc	Lancashire	53.59240204	-2.336870562
Alopecurus pratensis	2002	122	uknc	Lancashire	53.74947892	-2.872904802
Alopecurus pratensis	2002	148	uknc	Leicestershire	52.5855874	-1.259026592
Alopecurus pratensis	2002	104	uknc	Leicestershire	52.54586238	-1.120060816
Alopecurus pratensis	2002	104	uknc	Leicestershire	52.8237693	-0.83796202
Alopecurus pratensis	2002	85	uknc	Lincolnshire	53.60004913	-0.495367331
Alopecurus pratensis	2002	117	uknc	Lincolnshire	52.92256172	-0.634509551
Alopecurus pratensis	2002	140	uknc	Lincolnshire	53.30902416	-0.478122488
Alopecurus pratensis	2002	126	uknc	Lincolnshire	53.42997009	0.121748738
Alopecurus pratensis	2002	90	uknc	London	51.58631848	-0.349595401
Alopecurus pratensis	2002	97	uknc	London	51.54963936	0.242771673
Alopecurus pratensis	2002	91	uknc	London	51.48415086	-0.195318544
Alopecurus pratensis	2002	126	uknc	London	51.47834209	0.011338592
Alopecurus pratensis	2002	111	uknc	Merseyside	53.60642598	-3.029172991
Alopecurus pratensis	2002	129	uknc	Merseyside	53.46322347	-2.694328335
Alopecurus pratensis	2002	136	uknc	Midlothian	55.94416345	-3.239020868
Alopecurus pratensis	2002	154	uknc	Morayshire	57.51671086	-3.654361632
Alopecurus pratensis	2002	150	uknc	Norfolk	52.70615648	0.219598306
Alopecurus pratensis	2002	110	uknc	Norfolk	52.65153289	1.205145371
Alopecurus pratensis	2002	121	uknc	Norfolk	52.5333359	0.640919714
Alopecurus pratensis	2002	114	uknc	Norfolk	52.58159494	1.266815783
Alopecurus pratensis	2002	115	uknc	North Humberside	53.81978349	-0.35485535
Alopecurus pratensis	2002	130	uknc	North Humberside	53.67970125	0.008981679
Alopecurus pratensis	2002	128	uknc	North Yorkshire	54.46886545	-1.148271192
Alopecurus pratensis	2002	138	uknc	North Yorkshire	54.2920498	-0.449787286
Alopecurus pratensis	2002	102	uknc	North Yorkshire	53.84611608	-1.162479189
Alopecurus pratensis	2002	123	uknc	North Yorkshire	53.89755503	-0.959045495
Alopecurus pratensis	2002	126	uknc	North Yorkshire	54.08170747	-1.173885984
Alopecurus pratensis	2002	132	uknc	North Yorkshire	54.22904056	-0.588685288
Alopecurus pratensis	2002	119	uknc	Northamptonshire	52.33081138	-1.204590387
Alopecurus pratensis	2002	174	uknc	Northamptonshire	52.4925609	-0.774538173
Alopecurus pratensis	2002	140	uknc	Northamptonshire	52.32751307	-1.107802295
Alopecurus pratensis	2002	120	uknc	Northamptonshire	52.48490502	-0.730571018
Alopecurus pratensis	2002	117	uknc	Northumberland	54.99117694	-1.835867218
Alopecurus pratensis	2002	133	uknc	Northumberland	55.40248391	-1.704685824
Alopecurus pratensis	2002	122	uknc	Northumberland	55.42993427	-1.76222055
Alopecurus pratensis	2002	129	uknc	Nottinghamshire	52.80460972	-1.201285134
Alopecurus pratensis	2002	126	uknc	Nottinghamshire	53.03338118	-1.276727041
Alopecurus pratensis	2002	117	uknc	Nottinghamshire	52.92274085	-1.265184794
Alopecurus pratensis	2002	103	uknc	Nottinghamshire	53.19667615	-1.140908891
Alopecurus pratensis	2002	120	uknc	Nottinghamshire	53.07607519	-0.780427531
Alopecurus pratensis	2002	99	uknc	Oxfordshire	51.58987736	-1.193053664
Alopecurus pratensis	2002	98	uknc	Oxfordshire	51.69358905	-1.094898343
Alopecurus pratensis	2002	114	uknc	Oxfordshire	52.08708818	-1.337363249
Alopecurus pratensis	2002	132	uknc	Perthshire	56.32183019	-3.602667274
Alopecurus pratensis	2002	148	uknc	Powys	51.82195727	-3.397048647
Alopecurus pratensis	2002	115	uknc	Powys	52.57589961	-3.162766289
Alopecurus pratensis	2002	105	uknc	Powys	52.5522648	-3.836714627
Alopecurus pratensis	2002	122	uknc	Ross-Shire	57.5721334	-4.446201503
Alopecurus pratensis	2002	152	uknc	Ross-Shire	57.38719478	-5.598937806
Alopecurus pratensis	2002	150	uknc	Ross-Shire	57.64745234	-4.261892241
Alopecurus pratensis	2002	141	uknc	Roxburghshire	55.347646	-2.729540508
Alopecurus pratensis	2002	112	uknc	Shropshire	52.7846786	-3.043774929
Alopecurus pratensis	2002	104	uknc	Shropshire	52.81946273	-2.970412495
Alopecurus pratensis	2002	102	uknc	Somerset	50.97112662	-3.230471316
Alopecurus pratensis	2002	155	uknc	Somerset	50.91458784	-2.661398774
Alopecurus pratensis	2002	94	uknc	Somerset	51.01387049	-3.091897348
Alopecurus pratensis	2002	100	uknc	Somerset	51.31184069	-2.523623238
Alopecurus pratensis	2002	83	uknc	Somerset	50.99804357	-3.01306155
Alopecurus pratensis	2002	97	uknc	Somerset	51.13990659	-3.166612334
Alopecurus pratensis	2002	97	uknc	Somerset	51.13519238	-2.856024904
Alopecurus pratensis	2002	105	uknc	South Glamorgan	51.45543231	-3.495330414
Alopecurus pratensis	2002	151	uknc	South Yorkshire	53.34280566	-1.169367326
Alopecurus pratensis	2002	104	uknc	South Yorkshire	53.52833587	-1.098852705
Alopecurus pratensis	2002	114	uknc	Staffordshire	53.00902381	-2.339759049
Alopecurus pratensis	2002	124	uknc	Staffordshire	53.18112597	-1.866788291
Alopecurus pratensis	2002	130	uknc	Staffordshire	52.91711154	-2.100923859
Alopecurus pratensis	2002	121	uknc	Staffordshire	52.86475062	-1.91231944
Alopecurus pratensis	2002	125	uknc	Staffordshire	53.11771503	-2.157199119
Alopecurus pratensis	2002	122	uknc	Suffolk	51.98646447	1.004632679
Alopecurus pratensis	2002	110	uknc	Suffolk	52.37101746	0.924714363
Alopecurus pratensis	2002	142	uknc	Suffolk	52.09340619	1.321203623
Alopecurus pratensis	2002	148	uknc	Suffolk	51.98546544	1.206749405
Alopecurus pratensis	2002	112	uknc	Suffolk	52.27873437	0.890949016
Alopecurus pratensis	2002	109	uknc	Suffolk	52.02924624	1.067106831
Alopecurus pratensis	2002	123	uknc	Surrey	51.16565201	-0.290836321
Alopecurus pratensis	2002	105	uknc	Surrey	51.21406718	-0.051360224
Alopecurus pratensis	2002	133	uknc	Sutherland	57.97699597	-4.419622388
Alopecurus pratensis	2002	112	uknc	Tyne and Wear	54.99243762	-1.602984768
Alopecurus pratensis	2002	81	uknc	Tyne and Wear	55.0272146	-1.527555089
Alopecurus pratensis	2002	126	uknc	Warwickshire	52.27683032	-1.934000105
Alopecurus pratensis	2002	110	uknc	Warwickshire	52.23315475	-1.700768702
Alopecurus pratensis	2002	130	uknc	West Lothian	55.88852409	-3.51972765
Alopecurus pratensis	2002	160	uknc	West Midlands	52.5466747	-1.98001937
Alopecurus pratensis	2002	126	uknc	West Midlands	52.48541189	-2.041188733
Alopecurus pratensis	2002	146	uknc	West Midlands	52.44131359	-1.52478287
Alopecurus pratensis	2002	96	uknc	West Sussex	50.96869115	-0.136407774
Alopecurus pratensis	2002	105	uknc	West Sussex	51.01767435	-0.448836836
Alopecurus pratensis	2002	121	uknc	West Sussex	51.13209567	0.025872214
Alopecurus pratensis	2002	140	uknc	West Yorkshire	53.70698103	-2.104490613
Alopecurus pratensis	2002	140	uknc	West Yorkshire	53.69533957	-1.974216251
Alopecurus pratensis	2002	112	uknc	West Yorkshire	53.79042023	-1.398429293
Alopecurus pratensis	2002	110	uknc	Wiltshire	51.61480964	-2.026656078
Alopecurus pratensis	2002	99	uknc	Wiltshire	51.34088671	-1.997079409
Alopecurus pratensis	2002	104	uknc	Wiltshire	50.98555561	-1.664675095
Alopecurus pratensis	2002	108	uknc	Wiltshire	51.27220557	-2.16022786
Alopecurus pratensis	2002	104	uknc	Wiltshire	51.54797368	-1.924037903
Alopecurus pratensis	2002	113	uknc	Worcestershire	52.31726151	-1.898732134
Alopecurus pratensis	2002	119	uknc	Worcestershire	52.36034073	-2.165888146
Alopecurus pratensis	2002	98	uknc	Worcestershire	52.11701892	-1.879352801
Alopecurus pratensis	2003	113	uknc		50.7329134	-1.333974854
Alopecurus pratensis	2003	121	uknc		50.97982545	0.316351916
Alopecurus pratensis	2003	152	uknc		51.13348397	-3.090429148
Alopecurus pratensis	2003	114	uknc		51.40777628	-0.733300743
Alopecurus pratensis	2003	112	uknc		52.11408208	-1.902112583
Alopecurus pratensis	2003	112	uknc		52.37689876	-0.172467841
Alopecurus pratensis	2003	130	uknc		53.06190849	-2.76097399
Alopecurus pratensis	2003	147	uknc		53.26792023	-1.01488243
Alopecurus pratensis	2003	112	uknc		54.41535508	-5.517995489
Alopecurus pratensis	2003	111	uknc		55.19720968	-6.49140605
Alopecurus pratensis	2003	137	uknc	Aberdeenshire	57.37137637	-2.65010453
Alopecurus pratensis	2003	134	uknc	Aberdeenshire	57.20383464	-2.512092183
Alopecurus pratensis	2003	142	uknc	Angus	56.64697801	-2.71096761
Alopecurus pratensis	2003	153	uknc	Argyll	56.02633624	-5.493947826
Alopecurus pratensis	2003	119	uknc	Avon	51.48969286	-2.645204587
Alopecurus pratensis	2003	146	uknc	Banffshire	57.35592042	-3.35124076
Alopecurus pratensis	2003	114	uknc	Bedfordshire	51.84139772	-0.520850234
Alopecurus pratensis	2003	117	uknc	Bedfordshire	52.08146108	-0.450174
Alopecurus pratensis	2003	113	uknc	Bedfordshire	52.14060185	-0.222344324
Alopecurus pratensis	2003	116	uknc	Berkshire	51.47238045	-0.99787712
Alopecurus pratensis	2003	128	uknc	Berkshire	51.39273944	-1.0441737
Alopecurus pratensis	2003	127	uknc	Berkshire	51.42515371	-0.729584134
Alopecurus pratensis	2003	125	uknc	Buckinghamshire	51.69281132	-0.732594551
Alopecurus pratensis	2003	139	uknc	Buckinghamshire	51.98796614	-1.043206934
Alopecurus pratensis	2003	119	uknc	Buckinghamshire	51.59234687	-0.768104446
Alopecurus pratensis	2003	130	uknc	Buckinghamshire	52.01779924	-0.770064582
Alopecurus pratensis	2003	149	uknc	Caithness	58.55846587	-3.746185279
Alopecurus pratensis	2003	121	uknc	Cambridgeshire	52.47604463	-0.309718188
Alopecurus pratensis	2003	118	uknc	Cambridgeshire	52.39627273	0.266351248
Alopecurus pratensis	2003	119	uknc	Cheshire	53.17945805	-2.919296721
Alopecurus pratensis	2003	112	uknc	Cheshire	53.22378781	-2.880672969
Alopecurus pratensis	2003	117	uknc	Clwyd	53.19151087	-3.159511816
Alopecurus pratensis	2003	108	uknc	Cornwall	50.4964022	-4.199446751
Alopecurus pratensis	2003	114	uknc	Cornwall	50.16844132	-5.503632531
Alopecurus pratensis	2003	121	uknc	Cornwall	50.59178625	-4.822776419
Alopecurus pratensis	2003	106	uknc	County Armagh	54.4355207	-6.381189709
Alopecurus pratensis	2003	121	uknc	County Armagh	52.95054282	-3.456221497
Alopecurus pratensis	2003	118	uknc	County Armagh	54.4802982	-6.311834058
Alopecurus pratensis	2003	112	uknc	County Down	54.63765548	-5.658666046
Alopecurus pratensis	2003	144	uknc	County Down	54.63319035	-5.831888864
Alopecurus pratensis	2003	145	uknc	County Durham	54.78586827	-1.640773717
Alopecurus pratensis	2003	126	uknc	County Durham	54.54615715	-1.73099355
Alopecurus pratensis	2003	128	uknc	County Londonderry	55.03943892	-6.732080217
Alopecurus pratensis	2003	86	uknc	County Tyrone	54.57313443	-6.784633916
Alopecurus pratensis	2003	117	uknc	Cumbria	54.61345204	-3.43380946
Alopecurus pratensis	2003	111	uknc	Cumbria	54.51735953	-2.285743377
Alopecurus pratensis	2003	132	uknc	Cumbria	54.93264662	-3.168892992
Alopecurus pratensis	2003	113	uknc	Cumbria	54.23195169	-2.925015653
Alopecurus pratensis	2003	133	uknc	Derbyshire	52.91483126	-1.295061547
Alopecurus pratensis	2003	121	uknc	Derbyshire	53.34838843	-1.974423921
Alopecurus pratensis	2003	125	uknc	Derbyshire	52.87015205	-1.341839839
Alopecurus pratensis	2003	122	uknc	Derbyshire	53.31782954	-1.99395611
Alopecurus pratensis	2003	105	uknc	Devon	50.68650698	-4.321589731
Alopecurus pratensis	2003	104	uknc	Devon	50.69131445	-3.242954932
Alopecurus pratensis	2003	93	uknc	Devon	50.79801502	-4.221457895
Alopecurus pratensis	2003	104	uknc	Devon	50.74604349	-3.111436382
Alopecurus pratensis	2003	109	uknc	Devon	51.11229483	-3.957113081
Alopecurus pratensis	2003	120	uknc	Dorset	50.71790275	-2.410734875
Alopecurus pratensis	2003	105	uknc	Dorset	50.64656177	-2.565537182
Alopecurus pratensis	2003	123	uknc	Dorset	51.03766204	-2.213884118
Alopecurus pratensis	2003	122	uknc	Dumfriesshire	54.79748339	-4.543323922
Alopecurus pratensis	2003	132	uknc	Dunbartonshire	55.96786037	-4.584351442
Alopecurus pratensis	2003	100	uknc	Dyfed	51.91520338	-5.001784061
Alopecurus pratensis	2003	106	uknc	Dyfed	51.92862978	-4.77210427
Alopecurus pratensis	2003	100	uknc	Dyfed	51.93792325	-3.950660428
Alopecurus pratensis	2003	117	uknc	Dyfed	52.19055847	-4.109472517
Alopecurus pratensis	2003	107	uknc	Dyfed	52.15155609	-3.973143964
Alopecurus pratensis	2003	123	uknc	East Sussex	50.96527086	-0.070334767
Alopecurus pratensis	2003	113	uknc	East Sussex	50.89024302	0.057377737
Alopecurus pratensis	2003	152	uknc	East Sussex	51.00768946	0.128143828
Alopecurus pratensis	2003	95	uknc	Essex	51.87732181	0.923063739
Alopecurus pratensis	2003	110	uknc	Essex	51.97516214	0.66831597
Alopecurus pratensis	2003	130	uknc	Essex	51.84021018	1.219873858
Alopecurus pratensis	2003	117	uknc	Fife	56.03293357	-3.391309219
Alopecurus pratensis	2003	116	uknc	Gloucestershire	51.54529443	-2.374884003
Alopecurus pratensis	2003	125	uknc	Gloucestershire	51.7616088	-2.365575219
Alopecurus pratensis	2003	120	uknc	Gwent	51.82229648	-2.870484008
Alopecurus pratensis	2003	151	uknc	Gwynedd	53.24632899	-4.339430096
Alopecurus pratensis	2003	115	uknc	Gwynedd	52.79791978	-4.746984361
Alopecurus pratensis	2003	107	uknc	Gwynedd	53.22003963	-4.110303025
Alopecurus pratensis	2003	106	uknc	Gwynedd	53.32602806	-3.845238706
Alopecurus pratensis	2003	98	uknc	Hampshire	50.75098526	-1.537840958
Alopecurus pratensis	2003	129	uknc	Hampshire	50.97647951	-0.948761435
Alopecurus pratensis	2003	121	uknc	Hampshire	51.17377718	-1.100203568
Alopecurus pratensis	2003	113	uknc	Hampshire	50.91580323	-1.002763163
Alopecurus pratensis	2003	140	uknc	Hampshire	50.9336753	-0.9844074
Alopecurus pratensis	2003	130	uknc	Hampshire	51.12713471	-1.154483848
Alopecurus pratensis	2003	104	uknc	Hampshire	51.28744006	-0.748086125
Alopecurus pratensis	2003	137	uknc	Herefordshire	52.32156646	-2.83183423
Alopecurus pratensis	2003	120	uknc	Herefordshire	51.98620097	-2.945493822
Alopecurus pratensis	2003	122	uknc	Herefordshire	52.12162462	-2.628675043
Alopecurus pratensis	2003	110	uknc	Hertfordshire	51.71674456	-0.53658827
Alopecurus pratensis	2003	139	uknc	Inverness-Shire	57.35965708	-4.823469278
Alopecurus pratensis	2003	147	uknc	Isle Of Skye	57.35177777	-6.452187051
Alopecurus pratensis	2003	139	uknc	Isle Of Wight	50.63602779	-1.192241041
Alopecurus pratensis	2003	113	uknc	Kent	51.23512636	0.492326789
Alopecurus pratensis	2003	118	uknc	Kent	51.29402286	1.047951909
Alopecurus pratensis	2003	107	uknc	Kent	51.16411702	0.957834334
Alopecurus pratensis	2003	97	uknc	Kent	51.30074142	1.030304281
Alopecurus pratensis	2003	147	uknc	Lanarkshire	55.80484937	-4.080432073
Alopecurus pratensis	2003	121	uknc	Lanarkshire	56.06626903	-4.337084954
Alopecurus pratensis	2003	108	uknc	Lancashire	53.91379224	-3.033673218
Alopecurus pratensis	2003	128	uknc	Lancashire	53.59240204	-2.336870562
Alopecurus pratensis	2003	116	uknc	Lancashire	53.84576613	-3.000076618
Alopecurus pratensis	2003	104	uknc	Lancashire	53.5953491	-2.518203986
Alopecurus pratensis	2003	154	uknc	Lancashire	54.17512075	-2.830293941
Alopecurus pratensis	2003	128	uknc	Leicestershire	52.68025363	-1.330467272
Alopecurus pratensis	2003	118	uknc	Leicestershire	52.58863848	-1.163664362
Alopecurus pratensis	2003	129	uknc	Leicestershire	52.83481704	-0.932672371
Alopecurus pratensis	2003	125	uknc	Lincolnshire	52.9260191	-0.622499863
Alopecurus pratensis	2003	119	uknc	Lincolnshire	53.45234187	-0.711050049
Alopecurus pratensis	2003	116	uknc	London	51.58631848	-0.349595401
Alopecurus pratensis	2003	105	uknc	London	51.54963936	0.242771673
Alopecurus pratensis	2003	123	uknc	London	51.61203648	-0.136911939
Alopecurus pratensis	2003	141	uknc	London	51.4608528	0.019091856
Alopecurus pratensis	2003	130	uknc	Merseyside	53.49412872	-3.021928965
Alopecurus pratensis	2003	140	uknc	Morayshire	57.51671086	-3.654361632
Alopecurus pratensis	2003	118	uknc	Norfolk	52.47867915	1.435603514
Alopecurus pratensis	2003	121	uknc	Norfolk	52.94381555	0.492836347
Alopecurus pratensis	2003	116	uknc	Norfolk	52.86252567	1.058956824
Alopecurus pratensis	2003	117	uknc	North Humberside	53.81980431	-0.35637369
Alopecurus pratensis	2003	129	uknc	North Humberside	53.67970125	0.008981679
Alopecurus pratensis	2003	142	uknc	North Yorkshire	54.43266668	-1.113565095
Alopecurus pratensis	2003	149	uknc	North Yorkshire	54.2920498	-0.449787286
Alopecurus pratensis	2003	126	uknc	North Yorkshire	53.97596863	-1.543607102
Alopecurus pratensis	2003	138	uknc	North Yorkshire	53.89755503	-0.959045495
Alopecurus pratensis	2003	141	uknc	North Yorkshire	54.14761863	-2.100455795
Alopecurus pratensis	2003	105	uknc	North Yorkshire	54.08170747	-1.173885984
Alopecurus pratensis	2003	132	uknc	North Yorkshire	54.24756249	-0.552829701
Alopecurus pratensis	2003	122	uknc	Northamptonshire	52.37336653	-1.120098978
Alopecurus pratensis	2003	130	uknc	Northamptonshire	52.4925609	-0.774538173
Alopecurus pratensis	2003	153	uknc	Northamptonshire	52.18162286	-1.182243951
Alopecurus pratensis	2003	113	uknc	Northamptonshire	52.28989001	-0.706667296
Alopecurus pratensis	2003	126	uknc	Northumberland	55.03172477	-1.993712023
Alopecurus pratensis	2003	129	uknc	Northumberland	55.76426852	-2.09949804
Alopecurus pratensis	2003	149	uknc	Northumberland	55.17286636	-1.547815022
Alopecurus pratensis	2003	123	uknc	Nottinghamshire	52.99033564	-1.037596287
Alopecurus pratensis	2003	120	uknc	Nottinghamshire	53.0970974	-1.25923161
Alopecurus pratensis	2003	124	uknc	Nottinghamshire	53.0804456	-0.956465719
Alopecurus pratensis	2003	110	uknc	Oxfordshire	51.58431348	-1.481812654
Alopecurus pratensis	2003	104	uknc	Oxfordshire	51.72801521	-1.446871131
Alopecurus pratensis	2003	157	uknc	Perthshire	56.35569031	-4.335343714
Alopecurus pratensis	2003	133	uknc	Perthshire	56.42052235	-3.517292434
Alopecurus pratensis	2003	129	uknc	Powys	52.18704519	-3.117485694
Alopecurus pratensis	2003	131	uknc	Powys	51.90274392	-3.288531524
Alopecurus pratensis	2003	106	uknc	Powys	52.5522648	-3.836714627
Alopecurus pratensis	2003	121	uknc	Ross-Shire	57.5721334	-4.446201503
Alopecurus pratensis	2003	140	uknc	Ross-Shire	57.38719478	-5.598937806
Alopecurus pratensis	2003	120	uknc	Roxburghshire	55.51203368	-2.570018222
Alopecurus pratensis	2003	123	uknc	Shropshire	52.44897692	-3.030550858
Alopecurus pratensis	2003	110	uknc	Shropshire	52.81946273	-2.970412495
Alopecurus pratensis	2003	116	uknc	Somerset	50.95430172	-2.634912302
Alopecurus pratensis	2003	99	uknc	Somerset	51.01387049	-3.091897348
Alopecurus pratensis	2003	81	uknc	Somerset	51.33427473	-2.957382514
Alopecurus pratensis	2003	106	uknc	Somerset	50.99804357	-3.01306155
Alopecurus pratensis	2003	106	uknc	Somerset	50.88584105	-2.800309736
Alopecurus pratensis	2003	94	uknc	Somerset	51.12482677	-3.237409841
Alopecurus pratensis	2003	109	uknc	Somerset	51.13519238	-2.856024904
Alopecurus pratensis	2003	101	uknc	South Glamorgan	51.49217358	-3.19259597
Alopecurus pratensis	2003	123	uknc	South Yorkshire	53.3401844	-1.507345536
Alopecurus pratensis	2003	119	uknc	Staffordshire	52.53032314	-2.18467501
Alopecurus pratensis	2003	149	uknc	Staffordshire	53.00638092	-2.320364834
Alopecurus pratensis	2003	129	uknc	Staffordshire	53.18112597	-1.866788291
Alopecurus pratensis	2003	148	uknc	Staffordshire	52.96887541	-2.208414298
Alopecurus pratensis	2003	120	uknc	Staffordshire	52.86475062	-1.91231944
Alopecurus pratensis	2003	128	uknc	Staffordshire	53.05211428	-2.13414971
Alopecurus pratensis	2003	99	uknc	Stirlingshire	56.18327542	-4.42154704
Alopecurus pratensis	2003	142	uknc	Suffolk	51.97324776	0.862321584
Alopecurus pratensis	2003	128	uknc	Suffolk	52.3719153	0.924773712
Alopecurus pratensis	2003	123	uknc	Suffolk	51.98546544	1.206749405
Alopecurus pratensis	2003	120	uknc	Suffolk	52.03818737	0.741058672
Alopecurus pratensis	2003	119	uknc	Suffolk	52.0642974	1.181257198
Alopecurus pratensis	2003	138	uknc	Surrey	51.16565201	-0.290836321
Alopecurus pratensis	2003	107	uknc	Surrey	51.22599954	-0.32986288
Alopecurus pratensis	2003	129	uknc	Tyne and Wear	54.99243762	-1.602984768
Alopecurus pratensis	2003	105	uknc	Tyne and Wear	55.0272146	-1.527555089
Alopecurus pratensis	2003	130	uknc	Tyne And Wear	54.95626437	-1.681230555
Alopecurus pratensis	2003	145	uknc	Tyne And Wear	55.01567283	-1.565223088
Alopecurus pratensis	2003	123	uknc	Warwickshire	52.3551369	-1.558009133
Alopecurus pratensis	2003	111	uknc	Warwickshire	52.52518495	-1.530128208
Alopecurus pratensis	2003	148	uknc	West Midlands	52.6256606	-2.00438878
Alopecurus pratensis	2003	134	uknc	West Midlands	52.40073783	-1.943516604
Alopecurus pratensis	2003	126	uknc	West Sussex	50.91896437	-0.464925498
Alopecurus pratensis	2003	126	uknc	West Sussex	51.00203298	-0.118695419
Alopecurus pratensis	2003	117	uknc	West Sussex	50.83900382	-0.277232525
Alopecurus pratensis	2003	119	uknc	West Sussex	51.07870749	-0.338783745
Alopecurus pratensis	2003	105	uknc	West Yorkshire	53.82441565	-1.70828924
Alopecurus pratensis	2003	109	uknc	West Yorkshire	53.94605814	-1.893315311
Alopecurus pratensis	2003	130	uknc	Wiltshire	51.33713178	-2.192308351
Alopecurus pratensis	2003	126	uknc	Wiltshire	51.59527168	-1.867138111
Alopecurus pratensis	2003	146	uknc	Wiltshire	50.99417552	-2.041712814
Alopecurus pratensis	2003	101	uknc	Wiltshire	50.98555561	-1.664675095
Alopecurus pratensis	2003	113	uknc	Wiltshire	51.41378666	-2.257379166
Alopecurus pratensis	2003	122	uknc	Wiltshire	51.33974853	-1.763078731
Alopecurus pratensis	2003	92	uknc	Worcestershire	52.02323777	-2.199700399
Alopecurus pratensis	2003	112	uknc	Worcestershire	52.36034073	-2.165888146
Alopecurus pratensis	2004	118	uknc		50.7329134	-1.333974854
Alopecurus pratensis	2004	110	uknc		50.97982545	0.316351916
Alopecurus pratensis	2004	97	uknc		51.64758372	-4.791056926
Alopecurus pratensis	2004	134	uknc		51.13348397	-3.090429148
Alopecurus pratensis	2004	117	uknc		51.32284725	-1.885145847
Alopecurus pratensis	2004	110	uknc		51.40777628	-0.733300743
Alopecurus pratensis	2004	114	uknc		52.37689876	-0.172467841
Alopecurus pratensis	2004	135	uknc		54.58707207	-5.867473463
Alopecurus pratensis	2004	132	uknc		54.40682604	-1.716499505
Alopecurus pratensis	2004	132	uknc		55.87627713	-3.337747854
Alopecurus pratensis	2004	157	uknc	Aberdeenshire	57.13400491	-2.163534947
Alopecurus pratensis	2004	145	uknc	Angus	56.64697801	-2.71096761
Alopecurus pratensis	2004	124	uknc	Avon	51.48969286	-2.645204587
Alopecurus pratensis	2004	160	uknc	Banffshire	57.35592042	-3.35124076
Alopecurus pratensis	2004	141	uknc	Banffshire	57.56519818	-2.962416446
Alopecurus pratensis	2004	126	uknc	Bedfordshire	52.08146108	-0.450174
Alopecurus pratensis	2004	113	uknc	Bedfordshire	51.91001396	-0.543311819
Alopecurus pratensis	2004	118	uknc	Bedfordshire	52.05282946	-0.531379647
Alopecurus pratensis	2004	124	uknc	Berkshire	51.36404538	-0.948532586
Alopecurus pratensis	2004	106	uknc	Berkshire	51.41543441	-1.335612125
Alopecurus pratensis	2004	139	uknc	Berkshire	51.44727462	-0.77526405
Alopecurus pratensis	2004	117	uknc	Buckinghamshire	51.98990411	-0.76791616
Alopecurus pratensis	2004	123	uknc	Buckinghamshire	51.98978765	-1.046080777
Alopecurus pratensis	2004	110	uknc	Buckinghamshire	51.57116722	-0.793697488
Alopecurus pratensis	2004	102	uknc	Buckinghamshire	52.13298874	-0.780044481
Alopecurus pratensis	2004	143	uknc	Caithness	58.55846587	-3.746185279
Alopecurus pratensis	2004	113	uknc	Cambridgeshire	52.57711727	-0.273364969
Alopecurus pratensis	2004	130	uknc	Cambridgeshire	52.11544452	0.136687327
Alopecurus pratensis	2004	116	uknc	Cambridgeshire	52.40816621	-0.321973324
Alopecurus pratensis	2004	114	uknc	Cambridgeshire	52.11363171	0.234458862
Alopecurus pratensis	2004	114	uknc	Cheshire	53.44097285	-2.010499046
Alopecurus pratensis	2004	87	uknc	Cheshire	53.10068714	-2.873675243
Alopecurus pratensis	2004	135	uknc	Clackmannanshire	56.18748847	-3.612820899
Alopecurus pratensis	2004	126	uknc	Clwyd	53.2578704	-3.44202682
Alopecurus pratensis	2004	113	uknc	Cornwall	50.4964022	-4.199446751
Alopecurus pratensis	2004	116	uknc	Cornwall	50.59178625	-4.822776419
Alopecurus pratensis	2004	109	uknc	County Down	54.44291958	-5.493144413
Alopecurus pratensis	2004	146	uknc	County Down	54.48735495	-5.864560852
Alopecurus pratensis	2004	116	uknc	County Durham	54.88192956	-1.610305835
Alopecurus pratensis	2004	123	uknc	County Durham	54.54015069	-1.941234405
Alopecurus pratensis	2004	122	uknc	Cumbria	54.61345204	-3.43380946
Alopecurus pratensis	2004	118	uknc	Cumbria	54.21732444	-2.584238394
Alopecurus pratensis	2004	133	uknc	Cumbria	54.93264662	-3.168892992
Alopecurus pratensis	2004	117	uknc	Cumbria	54.23195169	-2.925015653
Alopecurus pratensis	2004	159	uknc	Derbyshire	52.91483126	-1.295061547
Alopecurus pratensis	2004	133	uknc	Derbyshire	53.36996364	-2.00597239
Alopecurus pratensis	2004	116	uknc	Derbyshire	53.31290049	-1.435614912
Alopecurus pratensis	2004	130	uknc	Derbyshire	52.87015205	-1.341839839
Alopecurus pratensis	2004	126	uknc	Derbyshire	53.18713508	-1.283122797
Alopecurus pratensis	2004	130	uknc	Devon	50.23922302	-3.775271709
Alopecurus pratensis	2004	96	uknc	Devon	51.02138394	-3.961836553
Alopecurus pratensis	2004	99	uknc	Devon	50.84619214	-4.296836772
Alopecurus pratensis	2004	94	uknc	Devon	50.47193942	-3.538765226
Alopecurus pratensis	2004	105	uknc	Devon	51.10777314	-4.16263802
Alopecurus pratensis	2004	132	uknc	Dorset	50.71790275	-2.410734875
Alopecurus pratensis	2004	101	uknc	Dorset	50.88974817	-2.385232621
Alopecurus pratensis	2004	123	uknc	Dorset	51.03574847	-2.269496153
Alopecurus pratensis	2004	133	uknc	Dumfriesshire	54.83280558	-4.055034118
Alopecurus pratensis	2004	153	uknc	Dyfed	51.6861197	-4.943909144
Alopecurus pratensis	2004	124	uknc	Dyfed	52.0146292	-4.420345824
Alopecurus pratensis	2004	123	uknc	Dyfed	51.85287961	-4.66433441
Alopecurus pratensis	2004	101	uknc	Dyfed	51.93792325	-3.950660428
Alopecurus pratensis	2004	117	uknc	Dyfed	52.19055847	-4.109472517
Alopecurus pratensis	2004	131	uknc	Dyfed	52.15155609	-3.973143964
Alopecurus pratensis	2004	121	uknc	East Sussex	50.92167644	-0.099173018
Alopecurus pratensis	2004	111	uknc	East Sussex	50.87913431	0.221792656
Alopecurus pratensis	2004	143	uknc	East Sussex	51.00768946	0.128143828
Alopecurus pratensis	2004	111	uknc	Essex	51.87732181	0.923063739
Alopecurus pratensis	2004	100	uknc	Essex	51.71753631	0.479823566
Alopecurus pratensis	2004	132	uknc	Essex	51.95638078	1.033014277
Alopecurus pratensis	2004	138	uknc	Fife	56.18947023	-3.201991628
Alopecurus pratensis	2004	135	uknc	Fife	56.29566032	-2.979109816
Alopecurus pratensis	2004	101	uknc	Gloucestershire	51.83181209	-2.459977493
Alopecurus pratensis	2004	105	uknc	Gloucestershire	51.83966103	-2.23943915
Alopecurus pratensis	2004	140	uknc	Gloucestershire	51.67246613	-1.780147937
Alopecurus pratensis	2004	121	uknc	Gwent	51.82229648	-2.870484008
Alopecurus pratensis	2004	165	uknc	Gwynedd	53.24632899	-4.339430096
Alopecurus pratensis	2004	106	uknc	Gwynedd	52.79791978	-4.746984361
Alopecurus pratensis	2004	103	uknc	Gwynedd	53.32602806	-3.845238706
Alopecurus pratensis	2004	135	uknc	Hampshire	50.97647951	-0.948761435
Alopecurus pratensis	2004	117	uknc	Hampshire	51.17377718	-1.100203568
Alopecurus pratensis	2004	101	uknc	Hampshire	50.92495213	-1.65705762
Alopecurus pratensis	2004	116	uknc	Hampshire	51.23725218	-1.172020097
Alopecurus pratensis	2004	131	uknc	Hampshire	51.28744006	-0.748086125
Alopecurus pratensis	2004	125	uknc	Herefordshire	52.26096015	-2.753044819
Alopecurus pratensis	2004	130	uknc	Herefordshire	52.03872572	-2.427110315
Alopecurus pratensis	2004	121	uknc	Hertfordshire	51.7663368	-0.487074963
Alopecurus pratensis	2004	102	uknc	Hertfordshire	51.76941315	-0.589871404
Alopecurus pratensis	2004	136	uknc	Isle Of Wight	50.69219038	-1.290663187
Alopecurus pratensis	2004	125	uknc	Kent	51.21028143	0.259172873
Alopecurus pratensis	2004	116	uknc	Kent	51.36256171	1.041008877
Alopecurus pratensis	2004	99	uknc	Kent	51.1855911	0.771167569
Alopecurus pratensis	2004	130	uknc	Lanarkshire	55.80484937	-4.080432073
Alopecurus pratensis	2004	131	uknc	Lancashire	53.91379224	-3.033673218
Alopecurus pratensis	2004	151	uknc	Lancashire	53.59240204	-2.336870562
Alopecurus pratensis	2004	111	uknc	Lancashire	53.84576613	-3.000076618
Alopecurus pratensis	2004	108	uknc	Lancashire	53.78295558	-2.87109551
Alopecurus pratensis	2004	119	uknc	Lancashire	54.17512075	-2.830293941
Alopecurus pratensis	2004	113	uknc	Leicestershire	52.72153522	-1.154566189
Alopecurus pratensis	2004	110	uknc	Leicestershire	52.74230327	-1.167495943
Alopecurus pratensis	2004	136	uknc	Leicestershire	52.83481704	-0.932672371
Alopecurus pratensis	2004	136	uknc	Lincolnshire	52.80641276	-0.155991113
Alopecurus pratensis	2004	121	uknc	Lincolnshire	53.23355229	-0.104721125
Alopecurus pratensis	2004	136	uknc	London	51.6172121	-0.363482904
Alopecurus pratensis	2004	114	uknc	London	51.54963936	0.242771673
Alopecurus pratensis	2004	93	uknc	London	51.5893403	-0.123404506
Alopecurus pratensis	2004	115	uknc	Merseyside	53.60642598	-3.029172991
Alopecurus pratensis	2004	99	uknc	Merseyside	53.40149303	-2.917429146
Alopecurus pratensis	2004	132	uknc	Mid Glamorgan	51.63197402	-3.238160918
Alopecurus pratensis	2004	115	uknc	Norfolk	52.47867915	1.435603514
Alopecurus pratensis	2004	117	uknc	Norfolk	52.70043936	0.763144461
Alopecurus pratensis	2004	130	uknc	Norfolk	52.84507433	1.061947409
Alopecurus pratensis	2004	132	uknc	North Humberside	53.7800704	-0.409529088
Alopecurus pratensis	2004	115	uknc	North Humberside	53.81980431	-0.35637369
Alopecurus pratensis	2004	123	uknc	North Yorkshire	53.96593073	-1.352143188
Alopecurus pratensis	2004	101	uknc	North Yorkshire	54.46886545	-1.148271192
Alopecurus pratensis	2004	127	uknc	North Yorkshire	53.89755503	-0.959045495
Alopecurus pratensis	2004	125	uknc	North Yorkshire	54.24992537	-1.349237251
Alopecurus pratensis	2004	152	uknc	North Yorkshire	54.22904056	-0.588685288
Alopecurus pratensis	2004	107	uknc	Northamptonshire	52.29216683	-0.62025211
Alopecurus pratensis	2004	127	uknc	Northumberland	54.99117694	-1.835867218
Alopecurus pratensis	2004	133	uknc	Northumberland	55.22437884	-1.635264512
Alopecurus pratensis	2004	151	uknc	Northumberland	55.15351508	-1.679849261
Alopecurus pratensis	2004	122	uknc	Nottinghamshire	53.03338118	-1.276727041
Alopecurus pratensis	2004	124	uknc	Nottinghamshire	53.40196979	-0.828286632
Alopecurus pratensis	2004	123	uknc	Nottinghamshire	53.17371029	-1.036490777
Alopecurus pratensis	2004	113	uknc	Nottinghamshire	53.07952064	-0.953502379
Alopecurus pratensis	2004	102	uknc	Oxfordshire	51.85817273	-1.117113314
Alopecurus pratensis	2004	121	uknc	Oxfordshire	51.67323281	-1.291356908
Alopecurus pratensis	2004	125	uknc	Peeblesshire	55.64949337	-3.196516353
Alopecurus pratensis	2004	133	uknc	Perthshire	56.35569031	-4.335343714
Alopecurus pratensis	2004	110	uknc	Perthshire	56.51819424	-3.303397522
Alopecurus pratensis	2004	136	uknc	Powys	52.57589961	-3.162766289
Alopecurus pratensis	2004	115	uknc	Powys	52.51379191	-3.980494841
Alopecurus pratensis	2004	124	uknc	Ross-Shire	57.5721334	-4.446201503
Alopecurus pratensis	2004	151	uknc	Ross-Shire	57.38719478	-5.598937806
Alopecurus pratensis	2004	127	uknc	Roxburghshire	55.61068382	-2.388892937
Alopecurus pratensis	2004	108	uknc	Shropshire	52.37447367	-2.715313691
Alopecurus pratensis	2004	126	uknc	Somerset	50.91458784	-2.661398774
Alopecurus pratensis	2004	117	uknc	Somerset	51.01387049	-3.091897348
Alopecurus pratensis	2004	81	uknc	Somerset	51.33427473	-2.957382514
Alopecurus pratensis	2004	117	uknc	Somerset	50.99804357	-3.01306155
Alopecurus pratensis	2004	137	uknc	Somerset	50.9778624	-2.800181799
Alopecurus pratensis	2004	115	uknc	Somerset	51.08516475	-3.246345306
Alopecurus pratensis	2004	117	uknc	Somerset	51.06997305	-2.413859569
Alopecurus pratensis	2004	116	uknc	South Glamorgan	51.42898062	-3.216841668
Alopecurus pratensis	2004	137	uknc	South Yorkshire	53.34280566	-1.169367326
Alopecurus pratensis	2004	117	uknc	South Yorkshire	53.47828727	-1.583376185
Alopecurus pratensis	2004	129	uknc	Staffordshire	53.18112597	-1.866788291
Alopecurus pratensis	2004	142	uknc	Staffordshire	52.96887541	-2.208414298
Alopecurus pratensis	2004	115	uknc	Staffordshire	52.86475062	-1.91231944
Alopecurus pratensis	2004	146	uknc	Stirlingshire	56.18327542	-4.42154704
Alopecurus pratensis	2004	113	uknc	Suffolk	52.09352075	0.834975425
Alopecurus pratensis	2004	153	uknc	Suffolk	52.02755614	1.198214132
Alopecurus pratensis	2004	115	uknc	Surrey	51.42917389	-0.56153056
Alopecurus pratensis	2004	122	uknc	Surrey	51.20895707	-0.810341685
Alopecurus pratensis	2004	142	uknc	Sutherland	57.97699597	-4.419622388
Alopecurus pratensis	2004	101	uknc	Tyne and Wear	55.0272146	-1.527555089
Alopecurus pratensis	2004	108	uknc	Tyne And Wear	54.95502898	-1.723587754
Alopecurus pratensis	2004	159	uknc	Tyne And Wear	55.01567283	-1.565223088
Alopecurus pratensis	2004	131	uknc	Warwickshire	52.3551369	-1.558009133
Alopecurus pratensis	2004	117	uknc	Warwickshire	52.29802123	-1.278497783
Alopecurus pratensis	2004	122	uknc	West Glamorgan	51.57665345	-4.04339107
Alopecurus pratensis	2004	130	uknc	West Midlands	52.37101249	-1.764950152
Alopecurus pratensis	2004	136	uknc	West Midlands	52.48541189	-2.041188733
Alopecurus pratensis	2004	132	uknc	West Midlands	52.40073783	-1.943516604
Alopecurus pratensis	2004	109	uknc	West Sussex	50.91896437	-0.464925498
Alopecurus pratensis	2004	122	uknc	West Sussex	50.83900382	-0.277232525
Alopecurus pratensis	2004	154	uknc	West Yorkshire	53.73758545	-2.01360667
Alopecurus pratensis	2004	124	uknc	West Yorkshire	53.6215722	-1.872967455
Alopecurus pratensis	2004	113	uknc	West Yorkshire	53.62680031	-1.764085685
Alopecurus pratensis	2004	126	uknc	Wiltshire	51.61480964	-2.026656078
Alopecurus pratensis	2004	115	uknc	Wiltshire	51.53865526	-1.896139419
Alopecurus pratensis	2004	138	uknc	Wiltshire	50.99417552	-2.041712814
Alopecurus pratensis	2004	158	uknc	Wiltshire	50.95908403	-1.643992157
Alopecurus pratensis	2004	111	uknc	Wiltshire	51.08969074	-2.274093338
Alopecurus pratensis	2004	137	uknc	Wiltshire	51.33884646	-1.761647815
Alopecurus pratensis	2004	105	uknc	Worcestershire	52.36034073	-2.165888146
Alopecurus pratensis	2004	144	uknc	Worcestershire	52.28812609	-1.925582974
Alopecurus pratensis	2005	111	uknc		50.7329134	-1.333974854
Alopecurus pratensis	2005	120	uknc		50.97982545	0.316351916
Alopecurus pratensis	2005	120	uknc		51.13348397	-3.090429148
Alopecurus pratensis	2005	113	uknc		51.83000827	-2.461410238
Alopecurus pratensis	2005	125	uknc		51.32284725	-1.885145847
Alopecurus pratensis	2005	108	uknc		51.03956726	-0.376971102
Alopecurus pratensis	2005	127	uknc		51.97429996	1.366266874
Alopecurus pratensis	2005	114	uknc		52.51376725	-3.981967498
Alopecurus pratensis	2005	133	uknc		52.07044498	-0.433047063
Alopecurus pratensis	2005	166	uknc		53.01083083	-1.196098121
Alopecurus pratensis	2005	130	uknc		55.35447941	-4.684640186
Alopecurus pratensis	2005	125	uknc		55.53080347	-2.359588025
Alopecurus pratensis	2005	154	uknc		57.28171047	-4.45510125
Alopecurus pratensis	2005	175	uknc	Aberdeenshire	57.13400491	-2.163534947
Alopecurus pratensis	2005	142	uknc	Angus	56.66636903	-3.222030261
Alopecurus pratensis	2005	142	uknc	Angus	56.77095101	-2.531703306
Alopecurus pratensis	2005	171	uknc	Argyll	56.45254721	-5.3947119
Alopecurus pratensis	2005	145	uknc	Banffshire	57.35592042	-3.35124076
Alopecurus pratensis	2005	119	uknc	Bedfordshire	51.84139772	-0.520850234
Alopecurus pratensis	2005	113	uknc	Bedfordshire	52.09958326	-0.531304567
Alopecurus pratensis	2005	109	uknc	Bedfordshire	52.05282946	-0.531379647
Alopecurus pratensis	2005	109	uknc	Berkshire	51.34827063	-0.803866359
Alopecurus pratensis	2005	126	uknc	Berkshire	51.39654515	-1.334448307
Alopecurus pratensis	2005	166	uknc	Berwickshire	55.86079626	-2.266775262
Alopecurus pratensis	2005	109	uknc	Buckinghamshire	51.98990411	-0.76791616
Alopecurus pratensis	2005	140	uknc	Buckinghamshire	51.62397939	-0.770628481
Alopecurus pratensis	2005	106	uknc	Cambridgeshire	52.57711727	-0.273364969
Alopecurus pratensis	2005	117	uknc	Cambridgeshire	52.55424376	-0.308189559
Alopecurus pratensis	2005	99	uknc	Cambridgeshire	52.11363171	0.234458862
Alopecurus pratensis	2005	116	uknc	Cheshire	53.27523821	-2.544314611
Alopecurus pratensis	2005	115	uknc	Cheshire	53.16935792	-2.1929307
Alopecurus pratensis	2005	130	uknc	Clwyd	53.16226213	-3.139667465
Alopecurus pratensis	2005	129	uknc	Cornwall	50.1192606	-5.181022782
Alopecurus pratensis	2005	117	uknc	Cornwall	50.27700711	-4.857444101
Alopecurus pratensis	2005	84	uknc	Cornwall	50.23944055	-5.226894367
Alopecurus pratensis	2005	109	uknc	Cornwall	50.5126078	-4.823690803
Alopecurus pratensis	2005	128	uknc	County Down	54.44291958	-5.493144413
Alopecurus pratensis	2005	132	uknc	County Down	54.48735495	-5.864560852
Alopecurus pratensis	2005	129	uknc	County Durham	54.51421905	-1.362035834
Alopecurus pratensis	2005	128	uknc	County Durham	54.54615715	-1.73099355
Alopecurus pratensis	2005	126	uknc	County Londonderry	55.03943892	-6.732080217
Alopecurus pratensis	2005	118	uknc	Cumbria	54.61345204	-3.43380946
Alopecurus pratensis	2005	120	uknc	Cumbria	54.60357183	-2.560345409
Alopecurus pratensis	2005	121	uknc	Cumbria	54.57782618	-2.487280959
Alopecurus pratensis	2005	150	uknc	Derbyshire	52.88334452	-1.291113954
Alopecurus pratensis	2005	136	uknc	Derbyshire	53.36996364	-2.00597239
Alopecurus pratensis	2005	130	uknc	Derbyshire	53.21939347	-1.430853616
Alopecurus pratensis	2005	113	uknc	Devon	50.95231882	-4.155411413
Alopecurus pratensis	2005	83	uknc	Devon	51.02138394	-3.961836553
Alopecurus pratensis	2005	102	uknc	Devon	50.71034588	-4.298687121
Alopecurus pratensis	2005	104	uknc	Devon	50.60512346	-3.599635098
Alopecurus pratensis	2005	126	uknc	Dorset	50.71790275	-2.410734875
Alopecurus pratensis	2005	103	uknc	Dorset	50.92416558	-2.301573893
Alopecurus pratensis	2005	121	uknc	Dorset	51.03766204	-2.213884118
Alopecurus pratensis	2005	133	uknc	Dumfriesshire	54.79748339	-4.543323922
Alopecurus pratensis	2005	120	uknc	Dyfed	51.85377773	-4.664387491
Alopecurus pratensis	2005	125	uknc	Dyfed	52.39135849	-3.935326172
Alopecurus pratensis	2005	110	uknc	Dyfed	51.79995365	-4.994842356
Alopecurus pratensis	2005	115	uknc	Dyfed	51.93792325	-3.950660428
Alopecurus pratensis	2005	127	uknc	Dyfed	52.19055847	-4.109472517
Alopecurus pratensis	2005	159	uknc	East Lothian	55.98955242	-2.6683951
Alopecurus pratensis	2005	132	uknc	East Sussex	50.92167644	-0.099173018
Alopecurus pratensis	2005	109	uknc	East Sussex	50.89024302	0.057377737
Alopecurus pratensis	2005	122	uknc	East Sussex	51.00768946	0.128143828
Alopecurus pratensis	2005	108	uknc	Essex	51.74962567	0.362776068
Alopecurus pratensis	2005	114	uknc	Essex	51.85512563	0.911457638
Alopecurus pratensis	2005	127	uknc	Gloucestershire	51.56021769	-2.660627896
Alopecurus pratensis	2005	126	uknc	Gloucestershire	51.79511233	-2.416103516
Alopecurus pratensis	2005	136	uknc	Gloucestershire	51.69154492	-1.956551678
Alopecurus pratensis	2005	115	uknc	Gwent	51.82229648	-2.870484008
Alopecurus pratensis	2005	122	uknc	Gwynedd	53.24632899	-4.339430096
Alopecurus pratensis	2005	122	uknc	Gwynedd	52.86421786	-4.598133624
Alopecurus pratensis	2005	116	uknc	Gwynedd	53.18986722	-4.087863974
Alopecurus pratensis	2005	98	uknc	Gwynedd	53.32602806	-3.845238706
Alopecurus pratensis	2005	104	uknc	Hampshire	50.74927441	-1.560537153
Alopecurus pratensis	2005	126	uknc	Hampshire	51.12317105	-1.068322101
Alopecurus pratensis	2005	109	uknc	Hampshire	50.9200777	-1.546127402
Alopecurus pratensis	2005	124	uknc	Hampshire	51.25951148	-0.923689102
Alopecurus pratensis	2005	98	uknc	Herefordshire	52.14381771	-2.793445171
Alopecurus pratensis	2005	116	uknc	Herefordshire	51.94775402	-2.92529019
Alopecurus pratensis	2005	131	uknc	Herefordshire	52.09473759	-2.575075738
Alopecurus pratensis	2005	124	uknc	Hertfordshire	51.73739772	-0.218659522
Alopecurus pratensis	2005	120	uknc	Hertfordshire	51.90682184	-0.184342463
Alopecurus pratensis	2005	155	uknc	Inverness-Shire	57.4450509	-4.419373931
Alopecurus pratensis	2005	110	uknc	Isle Of Wight	50.69219038	-1.290663187
Alopecurus pratensis	2005	110	uknc	Kent	51.25706037	0.437757961
Alopecurus pratensis	2005	128	uknc	Kent	51.36256171	1.041008877
Alopecurus pratensis	2005	99	uknc	Kent	51.42811079	0.556191363
Alopecurus pratensis	2005	129	uknc	Kent	51.27355742	1.073841863
Alopecurus pratensis	2005	154	uknc	Lanarkshire	55.71744537	-3.475585532
Alopecurus pratensis	2005	119	uknc	Lancashire	53.59240204	-2.336870562
Alopecurus pratensis	2005	125	uknc	Lancashire	53.84576613	-3.000076618
Alopecurus pratensis	2005	109	uknc	Lancashire	53.78295558	-2.87109551
Alopecurus pratensis	2005	140	uknc	Lancashire	54.05808159	-2.858511252
Alopecurus pratensis	2005	113	uknc	Leicestershire	52.56756293	-1.25195344
Alopecurus pratensis	2005	97	uknc	Leicestershire	52.74230327	-1.167495943
Alopecurus pratensis	2005	126	uknc	Lincolnshire	52.7027959	-0.454895736
Alopecurus pratensis	2005	121	uknc	Lincolnshire	52.92256172	-0.634509551
Alopecurus pratensis	2005	121	uknc	Lincolnshire	53.21518972	-0.596767882
Alopecurus pratensis	2005	110	uknc	London	51.6582041	-0.214537722
Alopecurus pratensis	2005	111	uknc	London	51.51974201	0.254275716
Alopecurus pratensis	2005	117	uknc	London	51.61203648	-0.136911939
Alopecurus pratensis	2005	136	uknc	Merseyside	53.49412872	-3.021928965
Alopecurus pratensis	2005	150	uknc	Merseyside	53.39073121	-2.914190241
Alopecurus pratensis	2005	131	uknc	Mid Glamorgan	51.5980079	-3.658832117
Alopecurus pratensis	2005	122	uknc	Mid Glamorgan	51.63197402	-3.238160918
Alopecurus pratensis	2005	132	uknc	Midlothian	55.90358736	-3.217125081
Alopecurus pratensis	2005	118	uknc	Midlothian	55.9543413	-3.172271515
Alopecurus pratensis	2005	126	uknc	Norfolk	52.48976708	1.362798096
Alopecurus pratensis	2005	122	uknc	Norfolk	52.94381555	0.492836347
Alopecurus pratensis	2005	123	uknc	Norfolk	52.36864085	1.122902589
Alopecurus pratensis	2005	140	uknc	North Humberside	53.7800704	-0.409529088
Alopecurus pratensis	2005	114	uknc	North Humberside	53.88877972	-0.154328366
Alopecurus pratensis	2005	147	uknc	North Yorkshire	54.43266668	-1.113565095
Alopecurus pratensis	2005	154	uknc	North Yorkshire	54.2920498	-0.449787286
Alopecurus pratensis	2005	140	uknc	North Yorkshire	53.89755503	-0.959045495
Alopecurus pratensis	2005	104	uknc	North Yorkshire	54.24992537	-1.349237251
Alopecurus pratensis	2005	131	uknc	North Yorkshire	54.22904056	-0.588685288
Alopecurus pratensis	2005	135	uknc	Northamptonshire	52.20613917	-1.006334069
Alopecurus pratensis	2005	130	uknc	Northumberland	54.96606629	-2.120236133
Alopecurus pratensis	2005	119	uknc	Northumberland	54.9499228	-1.917221621
Alopecurus pratensis	2005	127	uknc	Northumberland	55.40248391	-1.704685824
Alopecurus pratensis	2005	142	uknc	Northumberland	55.32527372	-1.733627676
Alopecurus pratensis	2005	114	uknc	Nottinghamshire	52.92160633	-1.22801947
Alopecurus pratensis	2005	113	uknc	Nottinghamshire	53.07237087	-1.334284203
Alopecurus pratensis	2005	152	uknc	Nottinghamshire	53.18149548	-0.804375017
Alopecurus pratensis	2005	108	uknc	Nottinghamshire	52.9630961	-1.118597574
Alopecurus pratensis	2005	100	uknc	Nottinghamshire	53.03976327	-0.930601522
Alopecurus pratensis	2005	124	uknc	Oxfordshire	51.78218004	-1.317194513
Alopecurus pratensis	2005	150	uknc	Oxfordshire	51.50650582	-0.992806234
Alopecurus pratensis	2005	91	uknc	Oxfordshire	51.72801521	-1.446871131
Alopecurus pratensis	2005	154	uknc	Perthshire	56.35569031	-4.335343714
Alopecurus pratensis	2005	124	uknc	Perthshire	56.44516332	-3.485829413
Alopecurus pratensis	2005	133	uknc	Powys	52.18704519	-3.117485694
Alopecurus pratensis	2005	126	uknc	Powys	52.67590964	-3.733400742
Alopecurus pratensis	2005	125	uknc	Ross-Shire	57.5721334	-4.446201503
Alopecurus pratensis	2005	154	uknc	Ross-Shire	57.38719478	-5.598937806
Alopecurus pratensis	2005	141	uknc	Roxburghshire	55.56522293	-2.708737885
Alopecurus pratensis	2005	119	uknc	Shropshire	52.81946273	-2.970412495
Alopecurus pratensis	2005	117	uknc	Somerset	50.91458784	-2.661398774
Alopecurus pratensis	2005	111	uknc	Somerset	51.01387049	-3.091897348
Alopecurus pratensis	2005	95	uknc	Somerset	51.36999053	-2.364830452
Alopecurus pratensis	2005	110	uknc	Somerset	50.88584105	-2.800309736
Alopecurus pratensis	2005	109	uknc	Somerset	51.21159454	-2.765859926
Alopecurus pratensis	2005	121	uknc	South Glamorgan	51.45543231	-3.495330414
Alopecurus pratensis	2005	133	uknc	South Yorkshire	53.32857254	-1.525496973
Alopecurus pratensis	2005	132	uknc	South Yorkshire	53.43226986	-1.110428306
Alopecurus pratensis	2005	117	uknc	Staffordshire	52.53111462	-2.19011784
Alopecurus pratensis	2005	93	uknc	Staffordshire	53.04776954	-2.305754979
Alopecurus pratensis	2005	119	uknc	Staffordshire	53.18112597	-1.866788291
Alopecurus pratensis	2005	125	uknc	Staffordshire	52.96887541	-2.208414298
Alopecurus pratensis	2005	117	uknc	Staffordshire	52.86475062	-1.91231944
Alopecurus pratensis	2005	127	uknc	Suffolk	52.50437305	2.397261747
Alopecurus pratensis	2005	102	uknc	Suffolk	52.09352075	0.834975425
Alopecurus pratensis	2005	106	uknc	Suffolk	52.02755614	1.198214132
Alopecurus pratensis	2005	92	uknc	Surrey	51.32401241	-0.236157923
Alopecurus pratensis	2005	139	uknc	Sutherland	57.97699597	-4.419622388
Alopecurus pratensis	2005	151	uknc	Tyne and Wear	55.0272146	-1.527555089
Alopecurus pratensis	2005	111	uknc	Tyne And Wear	54.95502898	-1.723587754
Alopecurus pratensis	2005	142	uknc	Tyne And Wear	55.01567283	-1.565223088
Alopecurus pratensis	2005	97	uknc	Warwickshire	52.05031675	-1.546438611
Alopecurus pratensis	2005	116	uknc	Warwickshire	52.3524939	-1.57271728
Alopecurus pratensis	2005	121	uknc	West Midlands	52.37101249	-1.764950152
Alopecurus pratensis	2005	132	uknc	West Midlands	52.48541189	-2.041188733
Alopecurus pratensis	2005	117	uknc	West Midlands	52.57796339	-1.88927992
Alopecurus pratensis	2005	120	uknc	West Sussex	51.03784729	-0.702050008
Alopecurus pratensis	2005	104	uknc	West Sussex	50.97074613	-0.577161504
Alopecurus pratensis	2005	141	uknc	West Yorkshire	53.70698103	-2.104490613
Alopecurus pratensis	2005	124	uknc	West Yorkshire	53.8805524	-1.353463281
Alopecurus pratensis	2005	121	uknc	West Yorkshire	53.83433467	-1.721895858
Alopecurus pratensis	2005	124	uknc	Wiltshire	51.33713178	-2.192308351
Alopecurus pratensis	2005	120	uknc	Wiltshire	51.0737565	-1.87148869
Alopecurus pratensis	2005	130	uknc	Wiltshire	51.31640562	-2.218049041
Alopecurus pratensis	2005	99	uknc	Wiltshire	51.08899235	-1.831467853
Alopecurus pratensis	2005	102	uknc	Worcestershire	52.36034073	-2.165888146
Alopecurus pratensis	2006	118	uknc		50.4964022	-4.199446751
Alopecurus pratensis	2006	115	uknc		50.97753927	-3.219245195
Alopecurus pratensis	2006	143	uknc		50.7329134	-1.333974854
Alopecurus pratensis	2006	145	uknc		50.93824891	-0.49560302
Alopecurus pratensis	2006	117	uknc		50.97982545	0.316351916
Alopecurus pratensis	2006	123	uknc		51.13348397	-3.090429148
Alopecurus pratensis	2006	111	uknc		51.37349889	-2.392154681
Alopecurus pratensis	2006	130	uknc		51.76880226	-1.336235643
Alopecurus pratensis	2006	122	uknc		51.00525934	-0.462079042
Alopecurus pratensis	2006	108	uknc		51.70069161	0.098276254
Alopecurus pratensis	2006	132	uknc		52.02320244	-4.352298393
Alopecurus pratensis	2006	144	uknc		52.25885433	-1.942817138
Alopecurus pratensis	2006	135	uknc		52.42279664	-0.902943211
Alopecurus pratensis	2006	127	uknc		53.8470771	-1.802369221
Alopecurus pratensis	2006	137	uknc		53.7800704	-0.409529088
Alopecurus pratensis	2006	130	uknc		54.29604385	-2.755901333
Alopecurus pratensis	2006	127	uknc		55.81103163	-2.395676178
Alopecurus pratensis	2006	144	uknc	Aberdeenshire	57.13400491	-2.163534947
Alopecurus pratensis	2006	176	uknc	Angus	56.77095101	-2.531703306
Alopecurus pratensis	2006	126	uknc	Angus	56.49708869	-3.067136942
Alopecurus pratensis	2006	185	uknc	Argyll	56.45254721	-5.3947119
Alopecurus pratensis	2006	132	uknc	Bedfordshire	51.84139772	-0.520850234
Alopecurus pratensis	2006	124	uknc	Bedfordshire	52.08146108	-0.450174
Alopecurus pratensis	2006	158	uknc	Bedfordshire	51.88180606	-0.446879035
Alopecurus pratensis	2006	123	uknc	Bedfordshire	52.05374638	-0.532808055
Alopecurus pratensis	2006	120	uknc	Berkshire	51.3642302	-0.781904375
Alopecurus pratensis	2006	116	uknc	Berkshire	51.44860759	-1.058837349
Alopecurus pratensis	2006	122	uknc	Buckinghamshire	51.98990411	-0.76791616
Alopecurus pratensis	2006	100	uknc	Buckinghamshire	51.89475725	-0.873702622
Alopecurus pratensis	2006	121	uknc	Buckinghamshire	52.06968675	-0.745296233
Alopecurus pratensis	2006	125	uknc	Cambridgeshire	52.57711727	-0.273364969
Alopecurus pratensis	2006	125	uknc	Cambridgeshire	52.55424376	-0.308189559
Alopecurus pratensis	2006	117	uknc	Cambridgeshire	52.11363171	0.234458862
Alopecurus pratensis	2006	132	uknc	Cheshire	53.26106241	-2.181350919
Alopecurus pratensis	2006	129	uknc	Cheshire	53.1483033	-2.357305098
Alopecurus pratensis	2006	146	uknc	Clackmannanshire	56.18748847	-3.612820899
Alopecurus pratensis	2006	137	uknc	Clwyd	53.13878052	-3.151005052
Alopecurus pratensis	2006	163	uknc	Clwyd	53.23195331	-3.089082374
Alopecurus pratensis	2006	113	uknc	Cornwall	50.27700711	-4.857444101
Alopecurus pratensis	2006	116	uknc	Cornwall	50.10506304	-5.270999605
Alopecurus pratensis	2006	119	uknc	Cornwall	50.5126078	-4.823690803
Alopecurus pratensis	2006	137	uknc	County Antrim	54.84768702	-6.425822989
Alopecurus pratensis	2006	131	uknc	County Antrim	54.8393195	-5.910633871
Alopecurus pratensis	2006	129	uknc	County Antrim	54.63314864	-5.945056844
Alopecurus pratensis	2006	119	uknc	County Down	54.44291958	-5.493144413
Alopecurus pratensis	2006	106	uknc	County Durham	54.79731768	-1.569123693
Alopecurus pratensis	2006	156	uknc	County Durham	54.85573873	-1.571616894
Alopecurus pratensis	2006	129	uknc	Cumbria	54.51735953	-2.285743377
Alopecurus pratensis	2006	140	uknc	Cumbria	54.93264662	-3.168892992
Alopecurus pratensis	2006	126	uknc	Cumbria	54.19498987	-2.939517359
Alopecurus pratensis	2006	123	uknc	Derbyshire	52.88334452	-1.291113954
Alopecurus pratensis	2006	130	uknc	Derbyshire	53.36996364	-2.00597239
Alopecurus pratensis	2006	128	uknc	Derbyshire	53.18713508	-1.283122797
Alopecurus pratensis	2006	138	uknc	Devon	50.99256531	-4.483622151
Alopecurus pratensis	2006	117	uknc	Devon	50.34814495	-3.70905141
Alopecurus pratensis	2006	100	uknc	Devon	51.02138394	-3.961836553
Alopecurus pratensis	2006	152	uknc	Devon	50.84619214	-4.296836772
Alopecurus pratensis	2006	119	uknc	Devon	50.74441534	-3.471142143
Alopecurus pratensis	2006	127	uknc	Dorset	50.99448646	-2.220809898
Alopecurus pratensis	2006	129	uknc	Dorset	50.75558521	-2.904410957
Alopecurus pratensis	2006	128	uknc	Dorset	51.03574847	-2.269496153
Alopecurus pratensis	2006	138	uknc	Dumfriesshire	55.16289334	-3.814518902
Alopecurus pratensis	2006	117	uknc	Dyfed	51.8009075	-4.957188844
Alopecurus pratensis	2006	131	uknc	Dyfed	52.07724612	-3.953811684
Alopecurus pratensis	2006	126	uknc	Dyfed	51.92862978	-4.77210427
Alopecurus pratensis	2006	133	uknc	Dyfed	51.86260868	-3.882043454
Alopecurus pratensis	2006	132	uknc	Dyfed	52.19055847	-4.109472517
Alopecurus pratensis	2006	142	uknc	Dyfed	52.33253822	-3.891939473
Alopecurus pratensis	2006	132	uknc	East Sussex	50.96527086	-0.070334767
Alopecurus pratensis	2006	130	uknc	East Sussex	50.89024302	0.057377737
Alopecurus pratensis	2006	133	uknc	East Sussex	51.04727972	0.127104604
Alopecurus pratensis	2006	113	uknc	Essex	51.87732181	0.923063739
Alopecurus pratensis	2006	99	uknc	Essex	51.74703942	0.445220206
Alopecurus pratensis	2006	127	uknc	Gloucestershire	51.73262183	-2.528473869
Alopecurus pratensis	2006	121	uknc	Gloucestershire	51.78220453	-2.192747727
Alopecurus pratensis	2006	144	uknc	Gwynedd	53.19036205	-4.196789261
Alopecurus pratensis	2006	140	uknc	Gwynedd	52.8990713	-4.058984124
Alopecurus pratensis	2006	114	uknc	Gwynedd	53.4077957	-4.312174518
Alopecurus pratensis	2006	112	uknc	Gwynedd	53.32602806	-3.845238706
Alopecurus pratensis	2006	115	uknc	Hampshire	50.98823701	-1.501296873
Alopecurus pratensis	2006	147	uknc	Hampshire	51.12317105	-1.068322101
Alopecurus pratensis	2006	110	uknc	Hampshire	50.98578285	-1.365980838
Alopecurus pratensis	2006	132	uknc	Hampshire	51.00609569	-1.472600001
Alopecurus pratensis	2006	125	uknc	Hampshire	51.27030527	-0.830260725
Alopecurus pratensis	2006	99	uknc	Herefordshire	52.14381771	-2.793445171
Alopecurus pratensis	2006	105	uknc	Herefordshire	52.05769033	-2.765664457
Alopecurus pratensis	2006	129	uknc	Hertfordshire	51.81981588	-0.319878924
Alopecurus pratensis	2006	153	uknc	Inverness-Shire	57.47035801	-4.164213213
Alopecurus pratensis	2006	125	uknc	Kent	51.33294387	0.708820489
Alopecurus pratensis	2006	132	uknc	Kent	51.36256171	1.041008877
Alopecurus pratensis	2006	118	uknc	Kent	51.13534541	0.848772194
Alopecurus pratensis	2006	134	uknc	Kent	51.1294985	1.212930335
Alopecurus pratensis	2006	132	uknc	Lanarkshire	55.80484937	-4.080432073
Alopecurus pratensis	2006	159	uknc	Lanarkshire	55.71744537	-3.475585532
Alopecurus pratensis	2006	116	uknc	Lancashire	53.70893935	-2.634738916
Alopecurus pratensis	2006	134	uknc	Lancashire	53.84576613	-3.000076618
Alopecurus pratensis	2006	123	uknc	Lancashire	53.85423515	-2.215833632
Alopecurus pratensis	2006	140	uknc	Lancashire	54.05808159	-2.858511252
Alopecurus pratensis	2006	121	uknc	Leicestershire	52.72153522	-1.154566189
Alopecurus pratensis	2006	126	uknc	Leicestershire	52.74230327	-1.167495943
Alopecurus pratensis	2006	118	uknc	Lincolnshire	52.97897684	-0.211211424
Alopecurus pratensis	2006	121	uknc	Lincolnshire	53.43645973	-0.327546153
Alopecurus pratensis	2006	148	uknc	Lincolnshire	52.92256172	-0.634509551
Alopecurus pratensis	2006	154	uknc	Lincolnshire	53.03877619	-0.304197203
Alopecurus pratensis	2006	157	uknc	Lincolnshire	53.1402694	0.33822657
Alopecurus pratensis	2006	111	uknc	London	51.44640702	-0.126392197
Alopecurus pratensis	2006	134	uknc	London	51.41983216	0.012033705
Alopecurus pratensis	2006	120	uknc	London	51.61203648	-0.136911939
Alopecurus pratensis	2006	122	uknc	Merseyside	53.4467576	-2.874739764
Alopecurus pratensis	2006	168	uknc	Merseyside	53.55378188	-3.086765117
Alopecurus pratensis	2006	131	uknc	Merseyside	53.32368781	-2.980316858
Alopecurus pratensis	2006	124	uknc	Norfolk	52.47867915	1.435603514
Alopecurus pratensis	2006	143	uknc	Norfolk	52.94381555	0.492836347
Alopecurus pratensis	2006	122	uknc	Norfolk	52.82705947	1.131945267
Alopecurus pratensis	2006	130	uknc	North Humberside	53.77163958	-0.384051923
Alopecurus pratensis	2006	126	uknc	North Yorkshire	54.00370929	-1.357659616
Alopecurus pratensis	2006	138	uknc	North Yorkshire	53.89755503	-0.959045495
Alopecurus pratensis	2006	132	uknc	North Yorkshire	54.16728376	-1.206554188
Alopecurus pratensis	2006	151	uknc	North Yorkshire	54.22904056	-0.588685288
Alopecurus pratensis	2006	153	uknc	Northumberland	55.22437884	-1.635264512
Alopecurus pratensis	2006	168	uknc	Northumberland	55.15351508	-1.679849261
Alopecurus pratensis	2006	123	uknc	Nottinghamshire	52.86817041	-1.049214927
Alopecurus pratensis	2006	126	uknc	Nottinghamshire	52.9630961	-1.118597574
Alopecurus pratensis	2006	111	uknc	Nottinghamshire	53.07270763	-0.802912256
Alopecurus pratensis	2006	132	uknc	Oxfordshire	51.85906149	-1.616610136
Alopecurus pratensis	2006	124	uknc	Oxfordshire	51.77811287	-1.24043337
Alopecurus pratensis	2006	153	uknc	Perthshire	56.35595849	-4.336849382
Alopecurus pratensis	2006	128	uknc	Perthshire	56.44516332	-3.485829413
Alopecurus pratensis	2006	134	uknc	Powys	52.0163998	-3.276436104
Alopecurus pratensis	2006	150	uknc	Roxburghshire	55.53079881	-2.361172198
Alopecurus pratensis	2006	124	uknc	Shropshire	52.77429032	-2.376467651
Alopecurus pratensis	2006	141	uknc	Somerset	50.91458784	-2.661398774
Alopecurus pratensis	2006	118	uknc	Somerset	51.01387049	-3.091897348
Alopecurus pratensis	2006	121	uknc	Somerset	51.30367916	-2.843420151
Alopecurus pratensis	2006	129	uknc	Somerset	50.88584105	-2.800309736
Alopecurus pratensis	2006	121	uknc	Somerset	51.11442349	-3.009976252
Alopecurus pratensis	2006	133	uknc	South Yorkshire	53.43226986	-1.110428306
Alopecurus pratensis	2006	119	uknc	Staffordshire	52.53032314	-2.18467501
Alopecurus pratensis	2006	120	uknc	Staffordshire	53.04776954	-2.305754979
Alopecurus pratensis	2006	133	uknc	Staffordshire	53.18112597	-1.866788291
Alopecurus pratensis	2006	148	uknc	Staffordshire	52.96887541	-2.208414298
Alopecurus pratensis	2006	102	uknc	Staffordshire	52.86475062	-1.91231944
Alopecurus pratensis	2006	134	uknc	Staffordshire	53.12534658	-2.170317706
Alopecurus pratensis	2006	158	uknc	Stirlingshire	56.14882055	-3.928336121
Alopecurus pratensis	2006	161	uknc	Suffolk	51.98261257	1.359913269
Alopecurus pratensis	2006	123	uknc	Suffolk	52.09352075	0.834975425
Alopecurus pratensis	2006	123	uknc	Suffolk	52.33371498	1.502163773
Alopecurus pratensis	2006	129	uknc	Surrey	51.3625756	-0.352464903
Alopecurus pratensis	2006	125	uknc	Surrey	51.21406718	-0.051360224
Alopecurus pratensis	2006	146	uknc	Sutherland	57.97699597	-4.419622388
Alopecurus pratensis	2006	142	uknc	Tyne And Wear	54.95502898	-1.723587754
Alopecurus pratensis	2006	140	uknc	Tyne And Wear	55.01461004	-1.521447972
Alopecurus pratensis	2006	111	uknc	Warwickshire	52.05031675	-1.546438611
Alopecurus pratensis	2006	128	uknc	Warwickshire	52.29802123	-1.278497783
Alopecurus pratensis	2006	127	uknc	West Midlands	52.37101249	-1.764950152
Alopecurus pratensis	2006	137	uknc	West Midlands	52.48541189	-2.041188733
Alopecurus pratensis	2006	158	uknc	West Midlands	52.39012232	-1.974975626
Alopecurus pratensis	2006	114	uknc	West Sussex	50.91896437	-0.464925498
Alopecurus pratensis	2006	127	uknc	West Sussex	50.98735271	-0.274596066
Alopecurus pratensis	2006	129	uknc	West Yorkshire	53.68993422	-1.939390895
Alopecurus pratensis	2006	123	uknc	West Yorkshire	53.94605814	-1.893315311
Alopecurus pratensis	2006	113	uknc	Wiltshire	51.47655659	-2.155458033
Alopecurus pratensis	2006	126	uknc	Wiltshire	51.33974853	-1.763078731
Alopecurus pratensis	2006	122	uknc	Worcestershire	52.36034073	-2.165888146
Alopecurus pratensis	2007	95	uknc		50.977539	-3.219245
Alopecurus pratensis	2007	97	uknc		50.732913	-1.333974
Alopecurus pratensis	2007	104	uknc		50.979825	0.316351
Alopecurus pratensis	2007	96	uknc		51.647584	-4.791057
Alopecurus pratensis	2007	105	uknc		51.537754	-1.893257
Alopecurus pratensis	2007	107	uknc		51.356475	-0.242092
Alopecurus pratensis	2007	136	uknc		53.010831	-1.196098
Alopecurus pratensis	2007	135	uknc		53.984475	-0.304142
Alopecurus pratensis	2007	100	uknc		54.296044	-2.755901
Alopecurus pratensis	2007	127	uknc		55.811032	-2.395676
Alopecurus pratensis	2007	150	uknc	Aberdeenshire	57.134005	-2.163535
Alopecurus pratensis	2007	141	uknc	Argyll	55.989733	-4.654763
Alopecurus pratensis	2007	101	uknc	Bedfordshire	52.099583	-0.531304
Alopecurus pratensis	2007	108	uknc	Bedfordshire	51.854021	-0.453643
Alopecurus pratensis	2007	122	uknc	Bedfordshire	52.053746	-0.532808
Alopecurus pratensis	2007	111	uknc	Berkshire	51.364045	-0.948532
Alopecurus pratensis	2007	109	uknc	Berkshire	51.396545	-1.334448
Alopecurus pratensis	2007	114	uknc	Berkshire	51.533406	-0.709632
Alopecurus pratensis	2007	103	uknc	Buckinghamshire	51.692811	-0.732594
Alopecurus pratensis	2007	109	uknc	Buckinghamshire	51.601156	-0.657177
Alopecurus pratensis	2007	106	uknc	Buckinghamshire	52.01288	-0.649258
Alopecurus pratensis	2007	131	uknc	Caithness	58.590522	-3.317676
Alopecurus pratensis	2007	105	uknc	Cambridgeshire	52.492907	-0.294341
Alopecurus pratensis	2007	115	uknc	Cheshire	53.275238	-2.544314
Alopecurus pratensis	2007	106	uknc	Cheshire	53.114719	-2.452643
Alopecurus pratensis	2007	143	uknc	Clackmannanshire	56.187488	-3.61282
Alopecurus pratensis	2007	141	uknc	Clwyd	53.109595	-3.193548
Alopecurus pratensis	2007	97	uknc	Cornwall	50.710015	-4.447404
Alopecurus pratensis	2007	135	uknc	Cornwall	50.122744	-5.437322
Alopecurus pratensis	2007	91	uknc	Cornwall	50.409576	-4.361507
Alopecurus pratensis	2007	116	uknc	County Antrim	54.83932	-5.910633
Alopecurus pratensis	2007	126	uknc	County Antrim	55.163887	-6.583409
Alopecurus pratensis	2007	121	uknc	County Armagh	54.413982	-6.64418
Alopecurus pratensis	2007	130	uknc	County Down	54.44292	-5.493144
Alopecurus pratensis	2007	112	uknc	County Durham	54.525844	-1.351039
Alopecurus pratensis	2007	111	uknc	County Durham	54.546157	-1.730993
Alopecurus pratensis	2007	118	uknc	County Fermanagh	54.047468	-7.242256
Alopecurus pratensis	2007	147	uknc	County Tyrone	54.84476	-7.284573
Alopecurus pratensis	2007	62	uknc	County Tyrone	54.573135	-6.784633
Alopecurus pratensis	2007	110	uknc	Cumbria	54.51736	-2.285743
Alopecurus pratensis	2007	116	uknc	Cumbria	54.790993	-3.225457
Alopecurus pratensis	2007	116	uknc	Cumbria	54.795942	-2.858526
Alopecurus pratensis	2007	115	uknc	Derbyshire	52.914831	-1.295061
Alopecurus pratensis	2007	118	uknc	Derbyshire	53.119346	-1.583087
Alopecurus pratensis	2007	112	uknc	Derbyshire	52.920658	-1.372308
Alopecurus pratensis	2007	104	uknc	Derbyshire	53.29871	-1.477814
Alopecurus pratensis	2007	118	uknc	Devon	50.721408	-3.014251
Alopecurus pratensis	2007	111	uknc	Devon	50.798015	-4.221457
Alopecurus pratensis	2007	107	uknc	Devon	50.533499	-3.640954
Alopecurus pratensis	2007	115	uknc	Devon	51.004015	-4.030947
Alopecurus pratensis	2007	98	uknc	Dorset	50.762675	-2.79537
Alopecurus pratensis	2007	106	uknc	Dorset	50.850813	-1.967276
Alopecurus pratensis	2007	111	uknc	Dorset	51.035748	-2.269496
Alopecurus pratensis	2007	130	uknc	Dumfriesshire	54.797483	-4.543324
Alopecurus pratensis	2007	97	uknc	Dyfed	51.800908	-4.957188
Alopecurus pratensis	2007	116	uknc	Dyfed	52.014629	-4.420345
Alopecurus pratensis	2007	96	uknc	Dyfed	51.819675	-5.032432
Alopecurus pratensis	2007	66	uknc	Dyfed	51.799954	-4.994842
Alopecurus pratensis	2007	120	uknc	Dyfed	51.810327	-3.890018
Alopecurus pratensis	2007	116	uknc	Dyfed	52.190558	-4.109472
Alopecurus pratensis	2007	115	uknc	Dyfed	52.28105	-3.861612
Alopecurus pratensis	2007	105	uknc	East Sussex	50.921676	-0.099173
Alopecurus pratensis	2007	103	uknc	East Sussex	50.877786	0.551538
Alopecurus pratensis	2007	104	uknc	East Sussex	50.914279	0.020026
Alopecurus pratensis	2007	168	uknc	East Sussex	51.007689	0.128143
Alopecurus pratensis	2007	86	uknc	Essex	51.716973	0.463866
Alopecurus pratensis	2007	97	uknc	Essex	51.768415	0.082573
Alopecurus pratensis	2007	156	uknc	Essex	52.014547	0.335905
Alopecurus pratensis	2007	121	uknc	Fife	56.18947	-3.201991
Alopecurus pratensis	2007	84	uknc	Gloucestershire	51.511896	-2.413516
Alopecurus pratensis	2007	106	uknc	Gloucestershire	51.955987	-2.433599
Alopecurus pratensis	2007	102	uknc	Gloucestershire	51.855089	-1.846048
Alopecurus pratensis	2007	113	uknc	Greater Manchester	53.615291	-2.116356
Alopecurus pratensis	2007	84	uknc	Gwent	51.663732	-2.912262
Alopecurus pratensis	2007	124	uknc	Gwynedd	53.190362	-4.196789
Alopecurus pratensis	2007	116	uknc	Gwynedd	52.872676	-4.622416
Alopecurus pratensis	2007	121	uknc	Gwynedd	53.243812	-4.138451
Alopecurus pratensis	2007	105	uknc	Gwynedd	53.326028	-3.845238
Alopecurus pratensis	2007	105	uknc	Hampshire	50.988237	-1.501296
Alopecurus pratensis	2007	113	uknc	Hampshire	51.123171	-1.068322
Alopecurus pratensis	2007	97	uknc	Hampshire	50.974183	-1.586905
Alopecurus pratensis	2007	118	uknc	Hampshire	51.255285	-1.496981
Alopecurus pratensis	2007	108	uknc	Hampshire	51.270305	-0.83026
Alopecurus pratensis	2007	108	uknc	Herefordshire	52.296047	-2.749241
Alopecurus pratensis	2007	108	uknc	Herefordshire	52.082466	-3.050659
Alopecurus pratensis	2007	108	uknc	Herefordshire	52.226021	-2.733421
Alopecurus pratensis	2007	103	uknc	Hertfordshire	51.69765	-0.037891
Alopecurus pratensis	2007	116	uknc	Hertfordshire	51.854287	0.157691
Alopecurus pratensis	2007	111	uknc	Inverness-Shire	57.470358	-4.164213
Alopecurus pratensis	2007	120	uknc	Isle of Wight	50.758774	-1.296746
Alopecurus pratensis	2007	94	uknc	Isle Of Wight	50.625866	-1.187042
Alopecurus pratensis	2007	97	uknc	Kent	51.1232	0.975228
Alopecurus pratensis	2007	86	uknc	Kent	51.135345	0.848772
Alopecurus pratensis	2007	110	uknc	Kent	51.36346	1.041068
Alopecurus pratensis	2007	119	uknc	Lanarkshire	55.951787	-4.158786
Alopecurus pratensis	2007	119	uknc	Lancashire	53.913792	-3.033673
Alopecurus pratensis	2007	98	uknc	Lancashire	53.708939	-2.634739
Alopecurus pratensis	2007	103	uknc	Lancashire	53.600933	-2.089117
Alopecurus pratensis	2007	104	uknc	Lancashire	54.058082	-2.858511
Alopecurus pratensis	2007	103	uknc	Leicestershire	52.737115	-1.533422
Alopecurus pratensis	2007	87	uknc	Leicestershire	52.617042	-1.125562
Alopecurus pratensis	2007	111	uknc	Lincolnshire	52.969797	-0.761084
Alopecurus pratensis	2007	102	uknc	Lincolnshire	53.490258	-0.023952
Alopecurus pratensis	2007	126	uknc	Lincolnshire	53.486628	0.031649
Alopecurus pratensis	2007	157	uknc	Lincolnshire	52.815351	0.058817
Alopecurus pratensis	2007	118	uknc	Lincolnshire	53.209942	-0.062094
Alopecurus pratensis	2007	86	uknc	London	51.455351	-0.300189
Alopecurus pratensis	2007	106	uknc	London	51.549639	0.242771
Alopecurus pratensis	2007	99	uknc	London	51.580128	-0.093041
Alopecurus pratensis	2007	103	uknc	Merseyside	53.464243	-2.673257
Alopecurus pratensis	2007	95	uknc	Merseyside	53.606426	-3.029173
Alopecurus pratensis	2007	119	uknc	Merseyside	53.323688	-2.980316
Alopecurus pratensis	2007	122	uknc	Mid Glamorgan	51.631974	-3.238161
Alopecurus pratensis	2007	159	uknc	Midlothian	55.900941	-3.300211
Alopecurus pratensis	2007	103	uknc	Norfolk	52.641715	0.960491
Alopecurus pratensis	2007	108	uknc	Norfolk	52.478679	1.435603
Alopecurus pratensis	2007	115	uknc	Norfolk	52.767935	0.43237
Alopecurus pratensis	2007	119	uknc	Norfolk	52.82706	1.131945
Alopecurus pratensis	2007	130	uknc	North Humberside	53.78007	-0.409529
Alopecurus pratensis	2007	109	uknc	North Humberside	53.908693	-0.485331
Alopecurus pratensis	2007	118	uknc	North Humberside	54.063769	-0.383427
Alopecurus pratensis	2007	108	uknc	North Yorkshire	54.488547	-1.135512
Alopecurus pratensis	2007	124	uknc	North Yorkshire	54.29205	-0.449787
Alopecurus pratensis	2007	105	uknc	North Yorkshire	53.952538	-1.088728
Alopecurus pratensis	2007	148	uknc	North Yorkshire	53.867834	-0.952179
Alopecurus pratensis	2007	153	uknc	North Yorkshire	54.144379	-2.290821
Alopecurus pratensis	2007	113	uknc	North Yorkshire	54.258284	-1.24165
Alopecurus pratensis	2007	124	uknc	North Yorkshire	54.462761	-0.591455
Alopecurus pratensis	2007	107	uknc	Northamptonshire	52.373367	-1.120099
Alopecurus pratensis	2007	144	uknc	Northamptonshire	52.495192	-0.816637
Alopecurus pratensis	2007	126	uknc	Northamptonshire	52.286481	-0.595505
Alopecurus pratensis	2007	115	uknc	Northumberland	54.991177	-1.835867
Alopecurus pratensis	2007	112	uknc	Northumberland	55.224379	-1.635264
Alopecurus pratensis	2007	109	uknc	Northumberland	54.966066	-2.120236
Alopecurus pratensis	2007	129	uknc	Nottinghamshire	52.963096	-1.118597
Alopecurus pratensis	2007	114	uknc	Nottinghamshire	53.318095	-1.1083
Alopecurus pratensis	2007	114	uknc	Nottinghamshire	53.080446	-0.956465
Alopecurus pratensis	2007	106	uknc	Oxfordshire	51.859062	-1.61661
Alopecurus pratensis	2007	107	uknc	Oxfordshire	51.597504	-1.12795
Alopecurus pratensis	2007	107	uknc	Oxfordshire	52.03028	-1.483964
Alopecurus pratensis	2007	109	uknc	Perthshire	56.582637	-3.32678
Alopecurus pratensis	2007	151	uknc	Powys	52.0164	-3.276436
Alopecurus pratensis	2007	125	uknc	Powys	51.949518	-3.386576
Alopecurus pratensis	2007	130	uknc	Ross-Shire	57.572133	-4.446201
Alopecurus pratensis	2007	140	uknc	Ross-Shire	57.387195	-5.598937
Alopecurus pratensis	2007	151	uknc	Ross-Shire	57.613715	-4.329513
Alopecurus pratensis	2007	136	uknc	Shropshire	52.922193	-3.04708
Alopecurus pratensis	2007	108	uknc	Shropshire	52.82841	-2.859296
Alopecurus pratensis	2007	99	uknc	Somerset	51.01387	-3.091897
Alopecurus pratensis	2007	96	uknc	Somerset	51.210695	-2.765845
Alopecurus pratensis	2007	101	uknc	Somerset	50.885841	-2.800309
Alopecurus pratensis	2007	97	uknc	Somerset	51.024577	-3.000892
Alopecurus pratensis	2007	105	uknc	Somerset	51.210803	-2.375022
Alopecurus pratensis	2007	121	uknc	South Yorkshire	53.342806	-1.169367
Alopecurus pratensis	2007	99	uknc	South Yorkshire	53.378925	-1.529447
Alopecurus pratensis	2007	100	uknc	Staffordshire	52.530323	-2.184675
Alopecurus pratensis	2007	153	uknc	Staffordshire	53.006381	-2.320364
Alopecurus pratensis	2007	117	uknc	Staffordshire	53.181126	-1.866788
Alopecurus pratensis	2007	119	uknc	Staffordshire	52.938367	-2.174045
Alopecurus pratensis	2007	108	uknc	Staffordshire	52.864751	-1.912319
Alopecurus pratensis	2007	127	uknc	Staffordshire	53.125347	-2.170317
Alopecurus pratensis	2007	139	uknc	Stirlingshire	56.183275	-4.421547
Alopecurus pratensis	2007	111	uknc	Suffolk	52.371915	0.924773
Alopecurus pratensis	2007	140	uknc	Suffolk	52.223028	1.016017
Alopecurus pratensis	2007	131	uknc	Suffolk	51.982613	1.359913
Alopecurus pratensis	2007	96	uknc	Suffolk	52.093521	0.834975
Alopecurus pratensis	2007	98	uknc	Suffolk	52.333715	1.502163
Alopecurus pratensis	2007	109	uknc	Surrey	51.362555	-0.351029
Alopecurus pratensis	2007	140	uknc	Sutherland	57.976996	-4.419622
Alopecurus pratensis	2007	152	uknc	Tyne and Wear	54.985154	-1.574928
Alopecurus pratensis	2007	141	uknc	Tyne And Wear	54.870728	-1.496662
Alopecurus pratensis	2007	87	uknc	Warwickshire	52.050317	-1.546438
Alopecurus pratensis	2007	121	uknc	Warwickshire	52.172013	-1.640247
Alopecurus pratensis	2007	108	uknc	West Midlands	52.371013	-1.76495
Alopecurus pratensis	2007	106	uknc	West Midlands	52.431479	-2.005839
Alopecurus pratensis	2007	108	uknc	West Midlands	52.55357	-1.797899
Alopecurus pratensis	2007	109	uknc	West Sussex	50.879388	-0.211774
Alopecurus pratensis	2007	105	uknc	West Sussex	50.795911	-0.547002
Alopecurus pratensis	2007	94	uknc	West Sussex	51.022875	-0.502846
Alopecurus pratensis	2007	108	uknc	West Yorkshire	53.57199	-1.773451
Alopecurus pratensis	2007	104	uknc	West Yorkshire	53.857015	-1.50738
Alopecurus pratensis	2007	122	uknc	Wiltshire	51.198738	-2.134482
Alopecurus pratensis	2007	114	uknc	Wiltshire	51.595272	-1.867138
Alopecurus pratensis	2007	91	uknc	Wiltshire	51.151143	-2.059998
Alopecurus pratensis	2007	102	uknc	Wiltshire	51.410873	-1.813035
Alopecurus pratensis	2007	93	uknc	Worcestershire	52.368523	-2.077796
Alopecurus pratensis	2008	96	uknc		50.977539	-3.219245
Alopecurus pratensis	2008	107	uknc		50.732913	-1.333974
Alopecurus pratensis	2008	112	uknc		50.979825	0.316351
Alopecurus pratensis	2008	108	uknc		51.647584	-4.791057
Alopecurus pratensis	2008	117	uknc		51.537754	-1.893257
Alopecurus pratensis	2008	124	uknc		51.356475	-0.242092
Alopecurus pratensis	2008	105	uknc		53.698075	-2.798153
Alopecurus pratensis	2008	143	uknc	Aberdeenshire	57.134005	-2.163535
Alopecurus pratensis	2008	136	uknc	Argyll	55.989733	-4.654763
Alopecurus pratensis	2008	135	uknc	Avon	51.48493	-2.616334
Alopecurus pratensis	2008	122	uknc	Bedfordshire	51.841398	-0.52085
Alopecurus pratensis	2008	119	uknc	Bedfordshire	52.099583	-0.531304
Alopecurus pratensis	2008	133	uknc	Bedfordshire	51.854021	-0.453643
Alopecurus pratensis	2008	121	uknc	Bedfordshire	52.110295	-0.525111
Alopecurus pratensis	2008	128	uknc	Berkshire	51.36423	-0.781904
Alopecurus pratensis	2008	118	uknc	Berkshire	51.392739	-1.044173
Alopecurus pratensis	2008	106	uknc	Buckinghamshire	51.989904	-0.767916
Alopecurus pratensis	2008	110	uknc	Buckinghamshire	51.756552	-0.809048
Alopecurus pratensis	2008	122	uknc	Buckinghamshire	52.04123	-0.775253
Alopecurus pratensis	2008	126	uknc	Cambridgeshire	52.184612	-0.013599
Alopecurus pratensis	2008	109	uknc	Cambridgeshire	52.318282	-0.104456
Alopecurus pratensis	2008	132	uknc	Cheshire	53.261062	-2.181351
Alopecurus pratensis	2008	118	uknc	Cheshire	53.296027	-2.23401
Alopecurus pratensis	2008	141	uknc	Clackmannanshire	56.187488	-3.61282
Alopecurus pratensis	2008	119	uknc	Clwyd	53.020963	-2.954058
Alopecurus pratensis	2008	96	uknc	Cornwall	50.277007	-4.857444
Alopecurus pratensis	2008	101	uknc	Cornwall	50.105063	-5.270999
Alopecurus pratensis	2008	106	uknc	Cornwall	50.365785	-4.391675
Alopecurus pratensis	2008	143	uknc	County Antrim	54.633149	-5.945056
Alopecurus pratensis	2008	116	uknc	County Down	54.44292	-5.493144
Alopecurus pratensis	2008	126	uknc	County Durham	54.546157	-1.730993
Alopecurus pratensis	2008	127	uknc	County Fermanagh	54.047468	-7.242256
Alopecurus pratensis	2008	127	uknc	Cumbria	54.51736	-2.285743
Alopecurus pratensis	2008	135	uknc	Cumbria	54.705801	-3.452586
Alopecurus pratensis	2008	131	uknc	Cumbria	54.795942	-2.858526
Alopecurus pratensis	2008	122	uknc	Derbyshire	52.914831	-1.295061
Alopecurus pratensis	2008	130	uknc	Derbyshire	53.312901	-1.435615
Alopecurus pratensis	2008	131	uknc	Derbyshire	52.920658	-1.372308
Alopecurus pratensis	2008	124	uknc	Derbyshire	53.268296	-1.51267
Alopecurus pratensis	2008	114	uknc	Devon	50.538705	-3.522591
Alopecurus pratensis	2008	155	uknc	Devon	50.747074	-2.956691
Alopecurus pratensis	2008	110	uknc	Devon	50.756532	-4.040061
Alopecurus pratensis	2008	108	uknc	Devon	50.416716	-3.97897
Alopecurus pratensis	2008	112	uknc	Dorset	50.969097	-2.313258
Alopecurus pratensis	2008	129	uknc	Dorset	51.035748	-2.269496
Alopecurus pratensis	2008	112	uknc	Dyfed	51.800908	-4.957188
Alopecurus pratensis	2008	90	uknc	Dyfed	51.819675	-5.032432
Alopecurus pratensis	2008	103	uknc	Dyfed	51.973794	-4.984586
Alopecurus pratensis	2008	127	uknc	Dyfed	51.862609	-3.882043
Alopecurus pratensis	2008	74	uknc	Dyfed	52.275593	-4.1311
Alopecurus pratensis	2008	119	uknc	East Sussex	50.965271	-0.070334
Alopecurus pratensis	2008	126	uknc	East Sussex	50.88395	0.20496
Alopecurus pratensis	2008	117	uknc	East Sussex	50.782253	0.2555
Alopecurus pratensis	2008	119	uknc	East Sussex	51.013959	0.450648
Alopecurus pratensis	2008	62	uknc	Essex	51.877322	0.923063
Alopecurus pratensis	2008	111	uknc	Essex	51.857967	0.557252
Alopecurus pratensis	2008	139	uknc	Fife	56.18947	-3.201991
Alopecurus pratensis	2008	131	uknc	Gloucestershire	51.648313	-2.479796
Alopecurus pratensis	2008	131	uknc	Gloucestershire	51.795112	-2.416103
Alopecurus pratensis	2008	118	uknc	Gloucestershire	51.855089	-1.846048
Alopecurus pratensis	2008	133	uknc	Gwent	51.821994	-3.019921
Alopecurus pratensis	2008	122	uknc	Gwent	51.822296	-2.870484
Alopecurus pratensis	2008	124	uknc	Gwynedd	53.190362	-4.196789
Alopecurus pratensis	2008	114	uknc	Gwynedd	52.872676	-4.622416
Alopecurus pratensis	2008	100	uknc	Gwynedd	53.407796	-4.312174
Alopecurus pratensis	2008	126	uknc	Gwynedd	53.315799	-3.808767
Alopecurus pratensis	2008	143	uknc	Hampshire	51.318218	-0.767338
Alopecurus pratensis	2008	119	uknc	Hampshire	50.920078	-1.546127
Alopecurus pratensis	2008	128	uknc	Hampshire	51.237577	-1.56593
Alopecurus pratensis	2008	109	uknc	Hampshire	51.270305	-0.83026
Alopecurus pratensis	2008	128	uknc	Herefordshire	52.075664	-2.405576
Alopecurus pratensis	2008	126	uknc	Herefordshire	52.082466	-3.050659
Alopecurus pratensis	2008	149	uknc	Herefordshire	52.225816	-2.765626
Alopecurus pratensis	2008	108	uknc	Hertfordshire	51.782066	-0.199503
Alopecurus pratensis	2008	131	uknc	Hertfordshire	51.854287	0.157691
Alopecurus pratensis	2008	149	uknc	Inverness-Shire	57.445051	-4.419374
Alopecurus pratensis	2008	134	uknc	Jersey	49.723384	-7.010431
Alopecurus pratensis	2008	100	uknc	Kent	51.210281	0.259172
Alopecurus pratensis	2008	131	uknc	Kent	51.362562	1.041008
Alopecurus pratensis	2008	91	uknc	Kent	51.162244	0.324049
Alopecurus pratensis	2008	119	uknc	Kent	51.273557	1.073841
Alopecurus pratensis	2008	153	uknc	Lanarkshire	55.951787	-4.158786
Alopecurus pratensis	2008	155	uknc	Lanarkshire	55.717445	-3.475585
Alopecurus pratensis	2008	131	uknc	Lancashire	53.913792	-3.033673
Alopecurus pratensis	2008	122	uknc	Lancashire	53.708939	-2.634739
Alopecurus pratensis	2008	114	uknc	Lancashire	53.782956	-2.871095
Alopecurus pratensis	2008	150	uknc	Lancashire	54.058082	-2.858511
Alopecurus pratensis	2008	120	uknc	Leicestershire	52.721535	-1.154566
Alopecurus pratensis	2008	101	uknc	Leicestershire	52.53308	-1.349837
Alopecurus pratensis	2008	130	uknc	Lincolnshire	52.969797	-0.761084
Alopecurus pratensis	2008	119	uknc	Lincolnshire	53.490258	-0.023952
Alopecurus pratensis	2008	160	uknc	Lincolnshire	52.650176	-0.487794
Alopecurus pratensis	2008	147	uknc	Lincolnshire	53.486858	-0.331593
Alopecurus pratensis	2008	140	uknc	Lincolnshire	53.140269	0.338226
Alopecurus pratensis	2008	121	uknc	London	51.440321	-0.318013
Alopecurus pratensis	2008	111	uknc	London	51.516166	-0.339723
Alopecurus pratensis	2008	126	uknc	Merseyside	53.38812	-3.11562
Alopecurus pratensis	2008	153	uknc	Merseyside	53.323688	-2.980316
Alopecurus pratensis	2008	132	uknc	Mid Glamorgan	51.469141	-3.54761
Alopecurus pratensis	2008	124	uknc	Norfolk	52.489767	1.362798
Alopecurus pratensis	2008	128	uknc	Norfolk	52.585316	0.479818
Alopecurus pratensis	2008	112	uknc	Norfolk	52.8278	1.137937
Alopecurus pratensis	2008	140	uknc	North Humberside	53.78007	-0.409529
Alopecurus pratensis	2008	131	uknc	North Humberside	53.703477	-0.03367
Alopecurus pratensis	2008	158	uknc	North Humberside	54.008013	-0.449681
Alopecurus pratensis	2008	128	uknc	North Yorkshire	53.710489	-1.054573
Alopecurus pratensis	2008	130	uknc	North Yorkshire	54.532814	-1.046491
Alopecurus pratensis	2008	156	uknc	North Yorkshire	54.29205	-0.449787
Alopecurus pratensis	2008	113	uknc	North Yorkshire	53.952538	-1.088728
Alopecurus pratensis	2008	130	uknc	North Yorkshire	53.867834	-0.952179
Alopecurus pratensis	2008	111	uknc	North Yorkshire	54.148607	-1.614158
Alopecurus pratensis	2008	151	uknc	North Yorkshire	54.136709	-0.775505
Alopecurus pratensis	2008	136	uknc	Northamptonshire	52.495192	-0.816637
Alopecurus pratensis	2008	131	uknc	Northumberland	54.991177	-1.835867
Alopecurus pratensis	2008	115	uknc	Nottinghamshire	52.962112	-1.236231
Alopecurus pratensis	2008	125	uknc	Nottinghamshire	52.953152	-1.240854
Alopecurus pratensis	2008	137	uknc	Nottinghamshire	53.097097	-1.259231
Alopecurus pratensis	2008	129	uknc	Nottinghamshire	53.076075	-0.780427
Alopecurus pratensis	2008	131	uknc	Oxfordshire	51.735854	-1.607516
Alopecurus pratensis	2008	116	uknc	Oxfordshire	51.597504	-1.12795
Alopecurus pratensis	2008	163	uknc	Oxfordshire	52.03028	-1.483964
Alopecurus pratensis	2008	138	uknc	Perthshire	56.35569	-4.335343
Alopecurus pratensis	2008	125	uknc	Powys	52.703678	-3.323042
Alopecurus pratensis	2008	122	uknc	Ross-Shire	57.572133	-4.446201
Alopecurus pratensis	2008	128	uknc	Roxburghshire	55.530799	-2.361172
Alopecurus pratensis	2008	139	uknc	Shropshire	52.922193	-3.04708
Alopecurus pratensis	2008	124	uknc	Shropshire	52.82841	-2.859296
Alopecurus pratensis	2008	119	uknc	Somerset	50.945155	-2.805598
Alopecurus pratensis	2008	111	uknc	Somerset	51.01387	-3.091897
Alopecurus pratensis	2008	114	uknc	Somerset	51.480025	-2.689708
Alopecurus pratensis	2008	116	uknc	Somerset	50.885841	-2.800309
Alopecurus pratensis	2008	122	uknc	Somerset	51.114424	-3.009976
Alopecurus pratensis	2008	120	uknc	Somerset	51.277995	-2.787035
Alopecurus pratensis	2008	112	uknc	South Glamorgan	51.412079	-3.283975
Alopecurus pratensis	2008	122	uknc	South Yorkshire	53.342806	-1.169367
Alopecurus pratensis	2008	131	uknc	South Yorkshire	53.328644	-1.349822
Alopecurus pratensis	2008	144	uknc	Staffordshire	53.04777	-2.305755
Alopecurus pratensis	2008	132	uknc	Staffordshire	53.181126	-1.866788
Alopecurus pratensis	2008	121	uknc	Staffordshire	52.864751	-1.912319
Alopecurus pratensis	2008	137	uknc	Staffordshire	53.125347	-2.170317
Alopecurus pratensis	2008	127	uknc	Stirlingshire	56.183275	-4.421547
Alopecurus pratensis	2008	149	uknc	Suffolk	51.973248	0.862321
Alopecurus pratensis	2008	130	uknc	Suffolk	51.982613	1.359913
Alopecurus pratensis	2008	119	uknc	Suffolk	52.093521	0.834975
Alopecurus pratensis	2008	115	uknc	Suffolk	52.027556	1.198214
Alopecurus pratensis	2008	122	uknc	Surrey	51.420458	-0.442431
Alopecurus pratensis	2008	129	uknc	Surrey	51.215323	-0.817336
Alopecurus pratensis	2008	144	uknc	Sutherland	57.976996	-4.419622
Alopecurus pratensis	2008	112	uknc	Tyne and Wear	54.985154	-1.574928
Alopecurus pratensis	2008	140	uknc	Tyne And Wear	54.955029	-1.723587
Alopecurus pratensis	2008	130	uknc	Warwickshire	52.355762	-1.556931
Alopecurus pratensis	2008	133	uknc	West Glamorgan	51.546585	-4.213678
Alopecurus pratensis	2008	127	uknc	West Midlands	52.394493	-1.826547
Alopecurus pratensis	2008	121	uknc	West Midlands	52.485412	-2.041188
Alopecurus pratensis	2008	135	uknc	West Midlands	52.431072	-1.443999
Alopecurus pratensis	2008	96	uknc	West Sussex	50.879388	-0.211774
Alopecurus pratensis	2008	118	uknc	West Sussex	50.809989	-0.452886
Alopecurus pratensis	2008	105	uknc	West Sussex	51.017674	-0.448836
Alopecurus pratensis	2008	132	uknc	West Yorkshire	53.57199	-1.773451
[truncated: 22,786 more rows]
